# Supplementary material for: Transcriptional changes in the Japanese scallop (Mizuhopecten yessoensis) shellinfested by Polydora provide insights into the molecular mechanism of shell formation and immunomodulation
Source: Sci Rep. 2018 Dec 5;8:17664. doi: 10.1038/s41598-018-35749-x (PMC6281612; doi:10.1038/s41598-018-35749-x)
Supplement: Supplementary file 2 — Dataset 1 [file 41598_2018_35749_MOESM2_ESM.xlsx]

## Sheet: Table S4
Supplementary Table S4. Summary of the GO classifications of the assembled unigenes
GO_id	GO category	Gene_number	Gene_id
GO:0006004	biological_process	22	CL10002Contig1;CL10195Contig1;CL1097Contig1;CL1097Contig3;CL1756Contig3;CL21865Contig1;CL232Contig1;CL27604Contig1;CL27739Contig1;CL28072Contig1;CL28396Contig1;CL39478Contig1;CL54671Contig1;CL56252Contig1;CL59663Contig1;CL60489Contig1;CL6345Contig1;CL9396Contig1;comp128969_c0_seq3_3;comp147569_c0_seq17_3;comp94065_c0_seq37_1;comp94129_c1_seq1_1
GO:0042496	biological_process	12	CL10010Contig1;CL10938Contig1;CL11813Contig1;CL1282Contig1;CL2473Contig1;CL26972Contig1;CL28885Contig1;CL30946Contig1;CL34230Contig1;CL44560Contig1;CL59457Contig1;comp147668_c0_seq9_3
GO:0006954	biological_process	124	CL10010Contig1;CL10022Contig1;CL10097Contig1;CL10811Contig1;CL10920Contig1;CL10938Contig1;CL11433Contig1;CL1148Contig2;CL1172Contig1;CL11813Contig1;CL12038Contig1;CL12205Contig1;CL12334Contig1;CL1282Contig1;CL13070Contig1;CL13815Contig1;CL14059Contig1;CL15007Contig1;CL1582Contig2;CL18601Contig1;CL18631Contig1;CL1901Contig1;CL19059Contig1;CL2471Contig1;CL2473Contig1;CL2507Contig1;CL25874Contig1;CL…
GO:0045087	biological_process	252	CL10010Contig1;CL10874Contig2;CL10920Contig1;CL10938Contig1;CL11433Contig1;CL1148Contig2;CL11586Contig1;CL11813Contig1;CL1214Contig1;CL12334Contig1;CL12680Contig1;CL1282Contig1;CL12866Contig1;CL12924Contig1;CL1292Contig1;CL13070Contig1;CL1326Contig1;CL13423Contig1;CL13538Contig1;CL13632Contig1;CL1396Contig1;CL14027Contig1;CL15419Contig1;CL1582Contig2;CL15848Contig1;CL16715Contig1;CL16974Contig1;C…
GO:0002755	biological_process	46	CL10010Contig1;CL10920Contig1;CL10938Contig1;CL1148Contig2;CL11813Contig1;CL1282Contig1;CL13070Contig1;CL1582Contig2;CL2473Contig1;CL2507Contig1;CL26775Contig1;CL26972Contig1;CL28885Contig1;CL30946Contig1;CL329Contig4;CL33719Contig1;CL34230Contig1;CL35079Contig1;CL38396Contig1;CL3858Contig1;CL40117Contig1;CL4292Contig1;CL44303Contig1;CL44560Contig1;CL46217Contig1;CL4663Contig1;CL47557Contig1;CL50…
GO:0045410	biological_process	17	CL10010Contig1;CL10920Contig1;CL10938Contig1;CL11813Contig1;CL1282Contig1;CL2473Contig1;CL26972Contig1;CL30946Contig1;CL34230Contig1;CL42926Contig1;CL44560Contig1;CL50587Contig1;CL59457Contig1;CL9818Contig1;comp145991_c0_seq27_3;comp147668_c0_seq9_3;comp147899_c0_seq5_3
GO:0050707	biological_process	23	CL10010Contig1;CL10920Contig1;CL10938Contig1;CL11813Contig1;CL1282Contig1;CL2473Contig1;CL2507Contig1;CL26972Contig1;CL30946Contig1;CL34230Contig1;CL35079Contig1;CL40117Contig1;CL44560Contig1;CL4939Contig1;CL50587Contig1;CL57706Contig1;CL59203Contig1;CL59457Contig1;CL7367Contig1;CL9818Contig1;comp145991_c0_seq27_3;comp147668_c0_seq9_3;comp147899_c0_seq5_3
GO:0042088	biological_process	13	CL10010Contig1;CL10938Contig1;CL11813Contig1;CL12119Contig1;CL1282Contig1;CL2473Contig1;CL26972Contig1;CL30946Contig1;CL34230Contig1;CL42926Contig1;CL44560Contig1;CL59457Contig1;comp147668_c0_seq9_3
GO:0034150	biological_process	11	CL10010Contig1;CL10938Contig1;CL11813Contig1;CL1282Contig1;CL2473Contig1;CL26972Contig1;CL30946Contig1;CL34230Contig1;CL44560Contig1;CL59457Contig1;comp147668_c0_seq9_3
GO:0071363	biological_process	21	CL10014Contig1;CL12903Contig1;CL18401Contig1;CL2368Contig2;CL2877Contig1;CL30325Contig1;CL31106Contig1;CL32325Contig1;CL33240Contig1;CL34063Contig1;CL34880Contig1;CL3809Contig1;CL40753Contig1;CL47701Contig1;CL48101Contig1;CL50970Contig1;CL63437Contig1;comp106294_c0_seq1_1;comp107164_c0_seq1_1;comp185495_c0_seq1_3;comp76596_c0_seq1_3
GO:0031670	biological_process	5	CL10014Contig1;CL30358Contig1;CL47701Contig1;CL56890Contig1;CL8432Contig1
GO:0030308	biological_process	57	CL10014Contig1;CL103Contig3;CL1070Contig1;CL11114Contig1;CL12700Contig1;CL13843Contig1;CL1865Contig1;CL18840Contig1;CL1908Contig1;CL1Contig563;CL24350Contig1;CL25385Contig1;CL25723Contig1;CL26327Contig1;CL29075Contig1;CL29940Contig1;CL30358Contig1;CL32075Contig1;CL32269Contig1;CL32773Contig1;CL33138Contig1;CL33627Contig1;CL34402Contig1;CL34581Contig1;CL3489Contig1;CL35006Contig1;CL35733Contig1;CL…
GO:0010629	biological_process	64	CL10014Contig1;CL11590Contig1;CL12459Contig1;CL12985Contig1;CL13242Contig1;CL13858Contig1;CL13995Contig1;CL14479Contig1;CL1575Contig1;CL16418Contig1;CL17274Contig1;CL19059Contig1;CL1908Contig1;CL1Contig456;CL21541Contig1;CL26327Contig1;CL274Contig1;CL274Contig2;CL28742Contig1;CL30004Contig1;CL30229Contig1;CL32236Contig1;CL33322Contig1;CL33608Contig1;CL33641Contig1;CL34063Contig1;CL34535Contig1;CL…
GO:2000177	biological_process	8	CL10014Contig1;CL2145Contig1;CL34618Contig1;CL35566Contig1;CL4688Contig1;CL47701Contig1;CL63392Contig1;comp136441_c0_seq1_3
GO:2000736	biological_process	2	CL10014Contig1;CL47701Contig1
GO:0006355	biological_process	877	CL10014Contig1;CL10068Contig1;CL10073Contig1;CL1030Contig2;CL103Contig3;CL10400Contig1;CL105Contig2;CL10691Contig1;CL10742Contig1;CL1086Contig1;CL1086Contig2;CL10962Contig1;CL11030Contig1;CL11065Contig1;CL11066Contig1;CL1109Contig1;CL11399Contig1;CL1141Contig1;CL11471Contig1;CL1151Contig1;CL1151Contig2;CL11531Contig1;CL11534Contig1;CL11590Contig1;CL11645Contig1;CL1170Contig1;CL11785Contig1;CL1179…
GO:0006351	biological_process	1265	CL10014Contig1;CL10025Contig1;CL10068Contig1;CL1030Contig2;CL10338Contig1;CL103Contig3;CL10400Contig1;CL10464Contig1;CL10467Contig1;CL105Contig2;CL10633Contig1;CL10685Contig2;CL10691Contig1;CL1086Contig1;CL1086Contig2;CL10962Contig1;CL11030Contig1;CL11065Contig1;CL1109Contig1;CL11399Contig1;CL11403Contig1;CL11405Contig1;CL1141Contig1;CL11500Contig1;CL1151Contig1;CL1151Contig2;CL11531Contig1;CL115…
GO:0051607	biological_process	101	CL10015Contig1;CL10874Contig2;CL1160Contig2;CL1214Contig1;CL12334Contig1;CL1292Contig1;CL1396Contig1;CL1694Contig1;CL1746Contig1;CL1946Contig2;CL19882Contig1;CL1Contig262;CL21921Contig1;CL2222Contig3;CL23057Contig1;CL23090Contig1;CL25008Contig1;CL26312Contig1;CL26439Contig1;CL2652Contig2;CL26593Contig1;CL2671Contig1;CL26775Contig1;CL27194Contig1;CL27306Contig1;CL28330Contig1;CL2887Contig1;CL3020C…
GO:0032608	biological_process	42	CL10015Contig1;CL10874Contig2;CL1214Contig1;CL1292Contig1;CL1694Contig1;CL19882Contig1;CL21921Contig1;CL2222Contig3;CL2671Contig1;CL3020Contig1;CL32952Contig1;CL35063Contig1;CL35786Contig1;CL36281Contig1;CL37398Contig1;CL38258Contig1;CL40854Contig1;CL43987Contig1;CL45636Contig1;CL45756Contig1;CL46322Contig1;CL53142Contig1;CL55195Contig1;CL60164Contig1;CL6346Contig1;CL654Contig2;CL6550Contig1;CL83…
GO:0070534	biological_process	72	CL10015Contig1;CL10874Contig2;CL12761Contig1;CL1292Contig1;CL16418Contig1;CL16715Contig1;CL1694Contig1;CL1699Contig1;CL19882Contig1;CL1Contig480;CL2114Contig1;CL2114Contig2;CL2222Contig3;CL25790Contig1;CL2671Contig1;CL28237Contig1;CL29754Contig1;CL29792Contig1;CL3020Contig1;CL32686Contig1;CL32952Contig1;CL33012Contig1;CL33169Contig1;CL35016Contig1;CL35063Contig1;CL35708Contig1;CL35786Contig1;CL36…
GO:0034340	biological_process	37	CL10015Contig1;CL10874Contig2;CL1292Contig1;CL1694Contig1;CL19882Contig1;CL2222Contig3;CL2671Contig1;CL3020Contig1;CL32952Contig1;CL35063Contig1;CL35786Contig1;CL36281Contig1;CL37398Contig1;CL38258Contig1;CL40854Contig1;CL43987Contig1;CL45756Contig1;CL46322Contig1;CL53142Contig1;CL55195Contig1;CL60164Contig1;CL6346Contig1;CL654Contig2;CL6550Contig1;CL8361Contig1;CL8380Contig1;CL8535Contig1;comp10…
GO:0055114	biological_process	163	CL10019Contig1;CL10400Contig1;CL10912Contig1;CL11357Contig1;CL11736Contig1;CL11751Contig1;CL11980Contig1;CL12298Contig1;CL1326Contig1;CL13616Contig1;CL13684Contig1;CL14097Contig1;CL14218Contig1;CL1432Contig1;CL1432Contig2;CL15021Contig1;CL15064Contig1;CL1510Contig1;CL17303Contig1;CL19109Contig1;CL19320Contig1;CL1Contig110;CL20874Contig1;CL21024Contig1;CL21104Contig1;CL22276Contig1;CL2245Contig1;C…
GO:0009651	biological_process	55	CL10019Contig1;CL10988Contig1;CL11784Contig1;CL15949Contig1;CL16768Contig1;CL19020Contig1;CL23303Contig1;CL23804Contig1;CL2397Contig1;CL25057Contig1;CL26037Contig1;CL26850Contig1;CL33363Contig1;CL37064Contig1;CL38897Contig1;CL39463Contig1;CL41497Contig1;CL4214Contig1;CL42523Contig1;CL43673Contig1;CL4369Contig1;CL44179Contig1;CL44550Contig1;CL44653Contig1;CL45041Contig1;CL45673Contig1;CL47141Conti…
GO:0048149	biological_process	26	CL10022Contig1;CL11341Contig1;CL12773Contig1;CL13057Contig1;CL17533Contig1;CL1Contig535;CL1Contig569;CL27412Contig1;CL29372Contig1;CL30817Contig1;CL32306Contig1;CL33728Contig1;CL3475Contig2;CL41689Contig1;CL52587Contig1;CL53400Contig1;CL54754Contig1;CL6356Contig1;CL64433Contig1;CL64966Contig1;CL7656Contig1;CL7656Contig2;CL9534Contig1;CL9869Contig1;CL9985Contig1;comp78821_c1_seq2_1
GO:0071277	biological_process	19	CL10022Contig1;CL10333Contig1;CL12207Contig1;CL13320Contig1;CL1421Contig1;CL17277Contig1;CL28423Contig1;CL32194Contig1;CL33240Contig1;CL33693Contig1;CL34211Contig1;CL41119Contig1;CL47847Contig1;CL54881Contig1;CL5587Contig1;CL63980Contig1;CL7350Contig1;comp134184_c0_seq3_3;comp92552_c0_seq2_1
GO:0071320	biological_process	17	CL10022Contig1;CL15653Contig1;CL16665Contig1;CL17116Contig1;CL25914Contig1;CL29900Contig1;CL30761Contig1;CL32325Contig1;CL32463Contig1;CL3339Contig1;CL36832Contig1;CL41009Contig1;CL46084Contig1;CL56535Contig1;CL792Contig1;CL9787Contig1;comp53390_c0_seq2_1
GO:0071314	biological_process	1	CL10022Contig1
GO:0035690	biological_process	21	CL10022Contig1;CL10408Contig1;CL12207Contig1;CL12627Contig1;CL22276Contig1;CL28423Contig1;CL32551Contig1;CL32638Contig1;CL34194Contig1;CL43721Contig1;CL46829Contig1;CL53093Contig1;CL54881Contig1;CL5587Contig1;CL63980Contig1;CL7036Contig1;CL7644Contig1;CL9787Contig1;comp53390_c0_seq2_1;comp89787_c0_seq1_1;comp92552_c0_seq2_1
GO:0071392	biological_process	7	CL10022Contig1;CL25218Contig1;CL29550Contig1;CL3045Contig1;CL32325Contig1;CL53093Contig1;CL63137Contig1
GO:0071391	biological_process	11	CL10022Contig1;CL11433Contig1;CL18601Contig1;CL29932Contig1;CL35704Contig1;CL44409Contig1;CL4517Contig1;CL45707Contig1;CL53000Contig1;CL7012Contig1;comp123662_c1_seq50_2
GO:0097211	biological_process	2	CL10022Contig1;comp53390_c0_seq2_1
GO:0035865	biological_process	3	CL10022Contig1;CL17277Contig1;CL34211Contig1
GO:0033554	biological_process	1	CL10022Contig1
GO:0071356	biological_process	27	CL10022Contig1;CL12205Contig1;CL161Contig3;CL161Contig4;CL1901Contig1;CL1957Contig1;CL27359Contig1;CL28319Contig1;CL31370Contig1;CL32052Contig1;CL32463Contig1;CL34535Contig1;CL35006Contig1;CL4642Contig1;CL46929Contig1;CL4731Contig1;CL52449Contig1;CL55723Contig1;CL63437Contig1;CL63587Contig1;CL6604Contig1;CL8727Contig1;comp116904_c0_seq1_2;comp125803_c0_seq6_2;comp133285_c0_seq3_2;comp56815_c0_seq…
GO:0007565	biological_process	16	CL10022Contig1;CL1168Contig2;CL12165Contig1;CL14062Contig1;CL21273Contig1;CL26412Contig1;CL2877Contig1;CL29347Contig1;CL31106Contig1;CL31395Contig1;CL31440Contig1;CL33235Contig1;CL34281Contig1;CL34314Contig1;CL46829Contig1;CL7369Contig1
GO:0042445	biological_process	6	CL10022Contig1;CL28865Contig1;CL34797Contig1;CL36167Contig1;CL62217Contig1;CL63567Contig1
GO:0009755	biological_process	10	CL10022Contig1;CL26468Contig1;CL27108Contig1;CL28865Contig1;CL36167Contig1;CL54455Contig1;CL56050Contig1;CL64349Contig1;CL780Contig1;comp146513_c0_seq5_3
GO:0007611	biological_process	31	CL10022Contig1;CL11341Contig1;CL1168Contig2;CL12773Contig1;CL13423Contig1;CL1623Contig1;CL25847Contig1;CL25924Contig1;CL30609Contig1;CL30753Contig1;CL30817Contig1;CL33728Contig1;CL34797Contig1;CL35Contig6;CL38181Contig1;CL47849Contig1;CL48781Contig1;CL49948Contig1;CL52587Contig1;CL52608Contig1;CL53400Contig1;CL63137Contig1;CL6356Contig1;CL63587Contig1;CL64966Contig1;CL6604Contig1;CL8934Contig1;CL…
GO:0002125	biological_process	1	CL10022Contig1
GO:0051460	biological_process	1	CL10022Contig1
GO:1900011	biological_process	1	CL10022Contig1
GO:0045055	biological_process	13	CL10022Contig1;CL1135Contig1;CL13994Contig1;CL16Contig3;CL1Contig274;CL29568Contig1;CL32294Contig1;CL34898Contig1;CL59296Contig1;CL63039Contig1;CL63626Contig1;CL6379Contig1;CL64005Contig1
GO:0051459	biological_process	1	CL10022Contig1
GO:2000310	biological_process	5	CL10022Contig1;CL37440Contig1;CL3933Contig1;CL4540Contig1;CL7046Contig1
GO:0007165	biological_process	330	CL10022Contig1;CL1028Contig1;CL1030Contig2;CL10362Contig1;CL10450Contig1;CL10671Contig1;CL10737Contig1;CL1085Contig2;CL10920Contig1;CL10938Contig1;CL1113Contig1;CL11451Contig1;CL11487Contig1;CL11533Contig1;CL11722Contig1;CL11772Contig1;CL11778Contig1;CL1180Contig1;CL1200Contig1;CL12172Contig1;CL12203Contig1;CL12288Contig1;CL12310Contig1;CL12427Contig1;CL12534Contig1;CL12545Contig1;CL12575Contig1;…
GO:0001963	biological_process	10	CL10022Contig1;CL1135Contig1;CL1318Contig2;CL16098Contig1;CL16418Contig1;CL27682Contig1;CL34591Contig1;CL40458Contig1;CL4854Contig1;comp148308_c1_seq1_3
GO:0007517	biological_process	62	CL10025Contig1;CL10564Contig1;CL11915Contig1;CL12632Contig1;CL12632Contig2;CL12705Contig1;CL13406Contig1;CL13840Contig1;CL14292Contig1;CL1472Contig1;CL1595Contig1;CL2009Contig1;CL26426Contig1;CL27015Contig1;CL27871Contig1;CL27911Contig1;CL27Contig2;CL28094Contig1;CL29235Contig1;CL29417Contig1;CL29441Contig1;CL29783Contig1;CL30113Contig1;CL3147Contig1;CL32075Contig1;CL32748Contig1;CL32790Contig1;C…
GO:0031062	biological_process	3	CL10025Contig1;CL30113Contig1;CL8432Contig1
GO:2000288	biological_process	2	CL10025Contig1;CL30113Contig1
GO:0045944	biological_process	401	CL10025Contig1;CL10073Contig1;CL10338Contig1;CL10680Contig1;CL1105Contig1;CL11487Contig1;CL11586Contig1;CL11635Contig1;CL11782Contig1;CL11929Contig1;CL11929Contig2;CL11969Contig1;CL11999Contig1;CL12119Contig1;CL12387Contig1;CL12397Contig1;CL12456Contig1;CL12459Contig1;CL12464Contig1;CL12648Contig1;CL12700Contig1;CL12705Contig1;CL12831Contig1;CL12965Contig1;CL13068Contig1;CL13072Contig1;CL13172Con…
GO:0014842	biological_process	2	CL10025Contig1;CL30113Contig1
GO:1902476	biological_process	35	CL10033Contig1;CL10548Contig1;CL11846Contig1;CL12191Contig1;CL12241Contig1;CL14528Contig1;CL1Contig393;CL1Contig85;CL22714Contig1;CL2540Contig1;CL25592Contig1;CL26098Contig1;CL27033Contig1;CL30272Contig1;CL32494Contig1;CL33487Contig1;CL35490Contig1;CL4013Contig1;CL4063Contig1;CL4365Contig1;CL45050Contig1;CL46628Contig1;CL4824Contig1;CL50526Contig1;CL50544Contig1;CL52382Contig1;CL55472Contig1;CL57…
GO:0034220	biological_process	133	CL10033Contig1;CL10548Contig1;CL10610Contig1;CL10671Contig1;CL11882Contig1;CL12025Contig1;CL12203Contig1;CL12241Contig1;CL12415Contig1;CL12433Contig1;CL13590Contig1;CL14111Contig1;CL14274Contig1;CL1492Contig1;CL15653Contig1;CL16091Contig1;CL16366Contig1;CL16665Contig1;CL16933Contig1;CL17116Contig1;CL17555Contig1;CL17638Contig1;CL19316Contig1;CL1979Contig2;CL1Contig393;CL1Contig411;CL1Contig85;CL2…
GO:0006811	biological_process	88	CL10033Contig1;CL10548Contig1;CL11713Contig1;CL11846Contig1;CL1271Contig1;CL1337Contig2;CL13652Contig1;CL13652Contig2;CL1379Contig1;CL13945Contig1;CL1464Contig1;CL1554Contig2;CL15920Contig1;CL17363Contig1;CL19316Contig1;CL20389Contig1;CL20652Contig1;CL22544Contig1;CL22948Contig1;CL2329Contig1;CL2329Contig2;CL24295Contig1;CL2540Contig1;CL25592Contig1;CL26368Contig1;CL26564Contig1;CL27033Contig1;CL…
GO:0050877	biological_process	42	CL10033Contig1;CL10548Contig1;CL10671Contig1;CL11846Contig1;CL12191Contig1;CL12241Contig1;CL12534Contig1;CL19316Contig1;CL25592Contig1;CL27033Contig1;CL27798Contig1;CL28955Contig1;CL31305Contig1;CL33319Contig1;CL33738Contig1;CL35394Contig1;CL35487Contig1;CL3792Contig1;CL41210Contig1;CL42803Contig1;CL43759Contig1;CL440Contig2;CL48781Contig1;CL5080Contig1;CL52115Contig1;CL52382Contig1;CL53491Contig…
GO:0007218	biological_process	88	CL10033Contig1;CL10548Contig1;CL10939Contig1;CL11228Contig1;CL11846Contig1;CL12045Contig1;CL12191Contig1;CL1233Contig1;CL1233Contig2;CL12350Contig1;CL12357Contig1;CL12508Contig1;CL12647Contig1;CL13192Contig1;CL13292Contig1;CL13624Contig1;CL13624Contig2;CL1558Contig2;CL1955Contig1;CL19895Contig1;CL1Contig248;CL1Contig495;CL2086Contig1;CL23739Contig1;CL24831Contig1;CL25218Contig1;CL25592Contig1;CL2…
GO:0042391	biological_process	73	CL10033Contig1;CL10548Contig1;CL10671Contig1;CL11846Contig1;CL12191Contig1;CL12203Contig1;CL12241Contig1;CL12399Contig1;CL126Contig1;CL126Contig3;CL13120Contig1;CL1472Contig1;CL16933Contig1;CL17638Contig1;CL19316Contig1;CL1Contig411;CL2094Contig1;CL2094Contig2;CL2212Contig2;CL2499Contig1;CL25592Contig1;CL25739Contig1;CL27033Contig1;CL27798Contig1;CL28955Contig1;CL29900Contig1;CL30761Contig1;CL313…
GO:0043200	biological_process	19	CL10033Contig1;CL10548Contig1;CL11846Contig1;CL12191Contig1;CL1339Contig1;CL25592Contig1;CL27033Contig1;CL28089Contig1;CL2838Contig1;CL2838Contig2;CL30965Contig1;CL33406Contig1;CL4365Contig1;CL44318Contig1;CL53093Contig1;CL54715Contig1;CL7109Contig1;CL94Contig8;comp108061_c2_seq15_2
GO:0060012	biological_process	25	CL10033Contig1;CL10548Contig1;CL11338Contig1;CL11846Contig1;CL12180Contig1;CL12191Contig1;CL1336Contig1;CL13741Contig1;CL1Contig496;CL21652Contig1;CL23015Contig1;CL25592Contig1;CL27033Contig1;CL31155Contig1;CL40097Contig1;CL40827Contig1;CL4145Contig1;CL4365Contig1;CL57392Contig1;CL65422Contig1;CL8374Contig1;comp108061_c2_seq15_2;comp112387_c0_seq1_2;comp129906_c0_seq1_2;comp85081_c0_seq1_1
GO:0055085	biological_process	273	CL10033Contig1;CL10064Contig1;CL10416Contig1;CL10548Contig1;CL10955Contig1;CL11338Contig1;CL11865Contig1;CL12056Contig1;CL12180Contig1;CL12277Contig1;CL12310Contig1;CL1271Contig1;CL12846Contig1;CL128Contig5;CL12995Contig1;CL1336Contig1;CL1337Contig2;CL13499Contig1;CL1356Contig1;CL13741Contig1;CL13774Contig1;CL1492Contig1;CL1554Contig2;CL15649Contig1;CL15653Contig1;CL1584Contig1;CL16701Contig1;CL1…
GO:0098655	biological_process	57	CL10035Contig2;CL10671Contig1;CL12259Contig1;CL12534Contig1;CL12927Contig1;CL1683Contig1;CL19316Contig1;CL20138Contig1;CL2149Contig2;CL2284Contig1;CL2318Contig1;CL26939Contig1;CL27798Contig1;CL27987Contig1;CL28267Contig1;CL28656Contig1;CL28955Contig1;CL31305Contig1;CL3331Contig1;CL33521Contig1;CL33738Contig1;CL35487Contig1;CL3563Contig1;CL36344Contig1;CL3792Contig1;CL38451Contig1;CL38734Contig1;C…
GO:0006874	biological_process	61	CL10035Contig2;CL1277Contig1;CL1318Contig2;CL14956Contig1;CL15785Contig1;CL1683Contig1;CL1979Contig1;CL2275Contig1;CL2284Contig1;CL2318Contig1;CL2424Contig2;CL24475Contig1;CL25739Contig1;CL26688Contig1;CL26939Contig1;CL27239Contig1;CL28273Contig1;CL28997Contig1;CL29423Contig1;CL29464Contig1;CL295Contig1;CL30808Contig1;CL31066Contig1;CL33521Contig1;CL33754Contig1;CL33926Contig1;CL34489Contig1;CL38…
GO:0006032	biological_process	23	CL1003Contig1;CL1008Contig2;CL13664Contig1;CL21374Contig1;CL2175Contig1;CL2475Contig1;CL31709Contig1;CL3229Contig2;CL33254Contig1;CL37382Contig1;CL38874Contig1;CL40210Contig1;CL48008Contig1;CL49740Contig1;CL52449Contig1;CL63573Contig1;CL64402Contig1;CL65527Contig1;CL65882Contig1;CL7584Contig1;CL8888Contig1;CL9768Contig1;comp77495_c0_seq2_1
GO:0006955	biological_process	92	CL1003Contig1;CL10920Contig1;CL10938Contig1;CL11500Contig1;CL1160Contig2;CL12011Contig1;CL13063Contig1;CL14027Contig1;CL14652Contig1;CL15567Contig1;CL15653Contig1;CL1645Contig1;CL17116Contig1;CL1746Contig1;CL19059Contig1;CL1Contig262;CL20953Contig1;CL21876Contig1;CL2382Contig1;CL24504Contig1;CL2535Contig1;CL25914Contig1;CL26374Contig1;CL26412Contig1;CL28224Contig1;CL29173Contig1;CL30601Contig1;CL…
GO:0000272	biological_process	19	CL1003Contig1;CL21374Contig1;CL2175Contig1;CL2475Contig1;CL33254Contig1;CL37382Contig1;CL38874Contig1;CL40210Contig1;CL41580Contig1;CL48008Contig1;CL49740Contig1;CL55595Contig1;CL63573Contig1;CL64402Contig1;CL6952Contig1;CL7584Contig1;CL8888Contig1;CL9768Contig1;comp77495_c0_seq2_1
GO:0009617	biological_process	30	CL1003Contig1;CL14027Contig1;CL20953Contig1;CL24792Contig1;CL28885Contig1;CL29173Contig1;CL31738Contig1;CL32016Contig1;CL34508Contig1;CL34654Contig1;CL35246Contig1;CL37382Contig1;CL3874Contig2;CL39607Contig1;CL39669Contig1;CL42848Contig1;CL43630Contig1;CL45707Contig1;CL48008Contig1;CL6007Contig1;CL60489Contig1;CL60985Contig1;CL64402Contig1;CL65649Contig1;CL65802Contig1;CL6624Contig1;CL6645Contig1…
GO:0007267	biological_process	37	CL10044Contig1;CL110Contig1;CL110Contig3;CL12903Contig1;CL18631Contig1;CL2244Contig1;CL2260Contig1;CL24674Contig1;CL25218Contig1;CL25874Contig1;CL28165Contig1;CL28509Contig1;CL2901Contig1;CL2901Contig2;CL29347Contig1;CL29428Contig1;CL29900Contig1;CL29978Contig1;CL30761Contig1;CL332Contig2;CL33684Contig1;CL34140Contig1;CL41579Contig1;CL43426Contig1;CL4968Contig1;CL4980Contig1;CL60622Contig1;CL6447…
GO:0006810	biological_process	144	CL10044Contig1;CL11338Contig1;CL12180Contig1;CL12226Contig1;CL12240Contig1;CL12310Contig1;CL1279Contig2;CL1279Contig3;CL1279Contig4;CL12889Contig1;CL12995Contig1;CL1336Contig1;CL13477Contig1;CL13741Contig1;CL14067Contig1;CL1437Contig1;CL14847Contig1;CL1487Contig1;CL15038Contig1;CL154Contig2;CL1554Contig2;CL15653Contig1;CL1640Contig1;CL17116Contig1;CL17736Contig1;CL18077Contig1;CL194Contig3;CL1Con…
GO:0048205	biological_process	2	CL10048Contig1;CL34898Contig1
GO:0007030	biological_process	64	CL10048Contig1;CL10076Contig1;CL11022Contig1;CL11220Contig1;CL11908Contig1;CL11Contig2;CL12962Contig1;CL15255Contig1;CL16124Contig1;CL16864Contig1;CL17274Contig1;CL1750Contig1;CL1834Contig1;CL1834Contig2;CL2212Contig2;CL23303Contig1;CL25731Contig1;CL26614Contig1;CL28183Contig1;CL28830Contig1;CL29059Contig1;CL29130Contig1;CL30703Contig1;CL30828Contig1;CL31863Contig1;CL31911Contig1;CL32795Contig1;C…
GO:0010638	biological_process	2	CL10048Contig1;CL26614Contig1
GO:0015031	biological_process	415	CL10048Contig1;CL1070Contig1;CL1083Contig2;CL1154Contig1;CL11580Contig1;CL11637Contig1;CL11683Contig1;CL11765Contig1;CL11781Contig1;CL11845Contig1;CL11908Contig1;CL11Contig2;CL12005Contig1;CL1208Contig1;CL12118Contig1;CL12156Contig1;CL12200Contig1;CL12263Contig1;CL1228Contig2;CL1231Contig1;CL1231Contig2;CL12394Contig1;CL1249Contig1;CL12583Contig1;CL12677Contig1;CL12979Contig1;CL12985Contig1;CL12C…
GO:0002244	biological_process	54	CL10068Contig1;CL11877Contig1;CL12387Contig1;CL1414Contig1;CL15671Contig1;CL17834Contig1;CL23057Contig1;CL2310Contig2;CL234Contig2;CL234Contig3;CL24068Contig1;CL26685Contig1;CL27306Contig1;CL27637Contig1;CL28340Contig1;CL2887Contig1;CL2919Contig1;CL33951Contig1;CL34272Contig1;CL34402Contig1;CL35935Contig1;CL35Contig6;CL36832Contig1;CL37268Contig1;CL37294Contig1;CL39247Contig1;CL41009Contig1;CL414…
GO:0006412	biological_process	339	CL1006Contig1;CL10352Contig1;CL1036Contig2;CL1058Contig1;CL11059Contig1;CL11194Contig1;CL11326Contig1;CL11335Contig1;CL12360Contig1;CL12428Contig1;CL12728Contig1;CL12728Contig2;CL131Contig1;CL13435Contig1;CL13641Contig1;CL13789Contig1;CL14397Contig1;CL14576Contig1;CL14616Contig1;CL14655Contig1;CL1498Contig1;CL1498Contig2;CL15039Contig1;CL15315Contig1;CL15319Contig1;CL15441Contig1;CL15444Contig1;C…
GO:0003333	biological_process	23	CL10071Contig1;CL10519Contig1;CL12481Contig1;CL1337Contig2;CL1554Contig1;CL17363Contig1;CL25953Contig1;CL28492Contig1;CL28614Contig1;CL28795Contig1;CL29447Contig1;CL29Contig2;CL3331Contig1;CL33586Contig1;CL34924Contig1;CL41239Contig1;CL42608Contig1;CL58511Contig1;CL61071Contig1;CL7962Contig1;comp127331_c0_seq5_2;comp131776_c0_seq1_3;comp89899_c0_seq7_1
GO:0015804	biological_process	14	CL10071Contig1;CL1337Contig2;CL13687Contig1;CL17363Contig1;CL28492Contig1;CL28795Contig1;CL29255Contig1;CL32226Contig1;CL33586Contig1;CL42608Contig1;CL58511Contig1;CL7962Contig1;comp129578_c1_seq1_2;comp131776_c0_seq1_3
GO:0000387	biological_process	30	CL10072Contig1;CL1041Contig2;CL10424Contig1;CL11488Contig1;CL1226Contig1;CL1226Contig2;CL19855Contig1;CL27023Contig1;CL27076Contig1;CL2814Contig1;CL29167Contig1;CL29962Contig1;CL30336Contig1;CL30535Contig1;CL31319Contig1;CL32934Contig1;CL37126Contig1;CL37390Contig1;CL37756Contig1;CL38229Contig1;CL39325Contig1;CL44338Contig1;CL48813Contig1;CL57469Contig1;CL7861Contig1;CL9995Contig1;comp133774_c0_s…
GO:0007350	biological_process	7	CL10073Contig1;CL1Contig262;CL27412Contig1;CL35742Contig1;comp129291_c0_seq12_2;comp146809_c0_seq6_3;comp91100_c5_seq3_1
GO:0035017	biological_process	9	CL10073Contig1;CL13225Contig1;CL2470Contig1;CL25750Contig1;CL28072Contig1;CL3110Contig1;CL32426Contig1;comp146809_c0_seq6_3;comp93200_c0_seq2_1
GO:0048813	biological_process	64	CL10073Contig1;CL1135Contig1;CL11947Contig1;CL12614Contig1;CL12705Contig1;CL12965Contig1;CL13359Contig1;CL13423Contig1;CL13955Contig1;CL15302Contig1;CL1Contig207;CL207Contig1;CL23756Contig1;CL2500Contig1;CL2694Contig1;CL28205Contig1;CL28521Contig1;CL29235Contig1;CL29313Contig1;CL2Contig32;CL33693Contig1;CL34009Contig1;CL34104Contig1;CL35065Contig1;CL35177Contig1;CL35333Contig1;CL35742Contig1;CL36…
GO:0008544	biological_process	9	CL10073Contig1;CL1863Contig1;CL28273Contig1;CL34261Contig1;CL41170Contig1;CL43055Contig1;CL43116Contig1;CL52631Contig1;comp146809_c0_seq6_3
GO:0048592	biological_process	9	CL10073Contig1;CL1028Contig1;CL14067Contig1;CL2084Contig1;CL2703Contig1;CL30698Contig1;CL32443Contig1;CL6418Contig1;comp146809_c0_seq6_3
GO:0035224	biological_process	3	CL10073Contig1;CL3599Contig1;comp146809_c0_seq6_3
GO:0060914	biological_process	3	CL10073Contig1;CL43116Contig1;comp146809_c0_seq6_3
GO:0035217	biological_process	2	CL10073Contig1;comp146809_c0_seq6_3
GO:0002385	biological_process	4	CL10073Contig1;CL45176Contig1;CL7410Contig1;comp146809_c0_seq6_3
GO:0000122	biological_process	277	CL10073Contig1;CL10351Contig1;CL10680Contig1;CL10685Contig2;CL11500Contig1;CL11618Contig1;CL11998Contig1;CL12188Contig1;CL12204Contig1;CL1264Contig1;CL12777Contig1;CL13090Contig2;CL13181Contig1;CL1318Contig2;CL13207Contig1;CL13225Contig1;CL13391Contig1;CL13449Contig1;CL135Contig2;CL13729Contig1;CL13980Contig1;CL14035Contig1;CL1414Contig1;CL15082Contig1;CL15514Contig1;CL15567Contig1;CL15991Contig1…
GO:0048666	biological_process	20	CL10073Contig1;CL13745Contig1;CL1414Contig1;CL14823Contig1;CL1Contig555;CL26800Contig1;CL27245Contig1;CL29235Contig1;CL31866Contig1;CL34797Contig1;CL37225Contig1;CL43759Contig1;CL440Contig2;CL47468Contig1;CL48797Contig1;CL6253Contig1;CL65019Contig1;CL8432Contig1;comp118135_c0_seq1_3;comp146809_c0_seq6_3
GO:0048477	biological_process	83	CL10073Contig1;CL10693Contig1;CL11341Contig1;CL1147Contig1;CL11875Contig1;CL1294Contig1;CL13057Contig1;CL13225Contig1;CL14956Contig1;CL1731Contig1;CL1Contig262;CL20015Contig1;CL2016Contig1;CL23987Contig1;CL2400Contig1;CL2400Contig2;CL25750Contig1;CL26326Contig1;CL27150Contig1;CL27304Contig1;CL27412Contig1;CL27981Contig1;CL28072Contig1;CL28224Contig1;CL28328Contig1;CL29235Contig1;CL2981Contig3;CL3…
GO:0030707	biological_process	35	CL10073Contig1;CL1147Contig1;CL11875Contig1;CL1Contig262;CL23987Contig1;CL27981Contig1;CL28328Contig1;CL3262Contig1;CL3262Contig2;CL32725Contig1;CL35824Contig1;CL3604Contig1;CL37439Contig1;CL3941Contig1;CL4030Contig1;CL43298Contig1;CL43759Contig1;CL440Contig2;CL44390Contig1;CL50307Contig1;CL52291Contig1;CL537Contig1;CL54536Contig1;CL57014Contig1;CL60535Contig1;CL60636Contig1;CL6253Contig1;CL62658…
GO:0030858	biological_process	3	CL10073Contig1;comp146809_c0_seq6_3;comp185495_c0_seq1_3
GO:1900087	biological_process	18	CL10073Contig1;CL10957Contig1;CL12084Contig1;CL1Contig170;CL25438Contig1;CL30706Contig1;CL32574Contig1;CL34907Contig1;CL35343Contig1;CL36619Contig1;CL43759Contig1;CL440Contig2;CL44909Contig1;CL61373Contig1;CL6253Contig1;CL6583Contig1;comp143673_c0_seq27_3;comp146809_c0_seq6_3
GO:0007346	biological_process	41	CL10073Contig1;CL11220Contig1;CL13035Contig1;CL172Contig2;CL1847Contig1;CL1863Contig1;CL27412Contig1;CL27914Contig1;CL28335Contig1;CL29059Contig1;CL30669Contig1;CL30703Contig1;CL31210Contig1;CL32148Contig1;CL32335Contig1;CL32679Contig1;CL33924Contig1;CL34709Contig1;CL35006Contig1;CL35982Contig1;CL43759Contig1;CL440Contig2;CL46902Contig1;CL47127Contig1;CL47836Contig1;CL48898Contig1;CL524Contig1;CL…
GO:0007367	biological_process	14	CL10073Contig1;CL207Contig1;CL2343Contig2;CL26112Contig1;CL27412Contig1;CL30698Contig1;CL34140Contig1;CL35065Contig1;CL35742Contig1;CL366Contig2;CL5885Contig1;CL7243Contig1;comp139315_c0_seq3_3;comp146809_c0_seq6_3
GO:0007224	biological_process	45	CL10073Contig1;CL10221Contig1;CL11887Contig1;CL12607Contig1;CL12972Contig1;CL13464Contig1;CL1575Contig1;CL157Contig1;CL16216Contig1;CL17194Contig1;CL18490Contig1;CL1863Contig1;CL1Contig321;CL240Contig3;CL2747Contig1;CL27484Contig1;CL28249Contig1;CL30527Contig1;CL33191Contig1;CL34344Contig1;CL35192Contig1;CL35744Contig1;CL39043Contig1;CL39301Contig1;CL3Contig23;CL4066Contig1;CL41210Contig1;CL41875…
GO:0035277	biological_process	13	CL10073Contig1;CL2343Contig2;CL2470Contig1;CL27412Contig1;CL29313Contig1;CL35177Contig1;CL3599Contig1;CL38065Contig1;CL7243Contig1;comp139315_c0_seq3_3;comp146809_c0_seq6_3;comp90181_c0_seq1_1;comp93200_c0_seq2_1
GO:0006366	biological_process	145	CL10073Contig1;CL1131Contig2;CL11999Contig1;CL12204Contig1;CL12397Contig1;CL12459Contig1;CL12700Contig1;CL12705Contig1;CL13063Contig1;CL13172Contig1;CL13225Contig1;CL13342Contig1;CL13391Contig1;CL135Contig2;CL13980Contig1;CL14547Contig1;CL14652Contig1;CL1687Contig1;CL181Contig1;CL181Contig2;CL187Contig2;CL19059Contig1;CL2054Contig1;CL2195Contig2;CL23285Contig1;CL2343Contig2;CL2445Contig1;CL24474C…
GO:0048100	biological_process	2	CL10073Contig1;comp146809_c0_seq6_3
GO:0007568	biological_process	58	CL10076Contig1;CL11088Contig1;CL11088Contig2;CL11619Contig1;CL1167Contig1;CL12548Contig1;CL13217Contig1;CL14450Contig1;CL15081Contig1;CL16396Contig1;CL208Contig3;CL22553Contig1;CL2368Contig2;CL27288Contig1;CL27502Contig1;CL2762Contig1;CL27787Contig1;CL29282Contig1;CL29378Contig1;CL29619Contig1;CL2Contig17;CL30325Contig1;CL30965Contig1;CL31359Contig1;CL32304Contig1;CL32647Contig1;CL3446Contig1;CL3…
GO:0019676	biological_process	5	CL10076Contig1;CL1Contig270;CL21462Contig1;CL51206Contig1;comp93751_c0_seq3_1
GO:0019344	biological_process	11	CL10076Contig1;CL11022Contig1;CL13435Contig1;CL1938Contig2;CL40361Contig1;CL43927Contig1;CL457Contig1;CL4999Contig1;comp116317_c1_seq1_2;comp134673_c0_seq6_3;comp185034_c0_seq1_3
GO:0006542	biological_process	4	CL10076Contig1;CL3815Contig1;CL5401Contig1;CL8205Contig1
GO:0006096	biological_process	77	CL10076Contig1;CL10727Contig1;CL10862Contig1;CL11022Contig1;CL12662Contig1;CL15893Contig1;CL15927Contig1;CL164Contig1;CL164Contig2;CL1760Contig2;CL19020Contig1;CL20502Contig1;CL21648Contig1;CL21678Contig1;CL22681Contig1;CL24153Contig1;CL24698Contig1;CL2488Contig1;CL2488Contig2;CL25956Contig1;CL27314Contig1;CL27398Contig1;CL27622Contig1;CL28595Contig1;CL2909Contig2;CL30017Contig1;CL30804Contig1;CL…
GO:0006972	biological_process	11	CL10076Contig1;CL11022Contig1;CL13312Contig1;CL2050Contig1;CL27775Contig1;CL38096Contig1;CL5297Contig1;CL53109Contig1;CL56827Contig1;CL58036Contig1;comp115753_c0_seq1_2
GO:0006098	biological_process	24	CL10076Contig1;CL11022Contig1;CL11751Contig1;CL12303Contig1;CL12623Contig1;CL13472Contig1;CL1533Contig3;CL22681Contig1;CL250Contig4;CL26037Contig1;CL27622Contig1;CL31519Contig1;CL32238Contig1;CL35364Contig1;CL39051Contig1;CL43927Contig1;CL44452Contig1;CL47458Contig1;CL53287Contig1;CL58125Contig1;CL58859Contig1;CL59775Contig1;CL7539Contig1;CL8606Contig1
GO:0010155	biological_process	6	CL10076Contig1;CL29904Contig1;CL40526Contig1;CL55170Contig1;CL5786Contig1;comp91334_c0_seq2_1
GO:0009637	biological_process	5	CL10076Contig1;CL10742Contig1;CL29812Contig1;CL38757Contig1;CL50381Contig1
GO:0009409	biological_process	51	CL10076Contig1;CL10186Contig1;CL10742Contig1;CL10886Contig1;CL16642Contig1;CL1979Contig1;CL1984Contig1;CL2397Contig1;CL26037Contig1;CL2629Contig1;CL26343Contig1;CL32958Contig1;CL35393Contig1;CL36212Contig1;CL36771Contig1;CL37450Contig1;CL38757Contig1;CL40080Contig1;CL4180Contig1;CL42081Contig1;CL42523Contig1;CL42848Contig1;CL42899Contig1;CL43673Contig1;CL43927Contig1;CL46217Contig1;CL47023Contig1…
GO:0010218	biological_process	5	CL10076Contig1;CL10742Contig1;CL29812Contig1;CL38757Contig1;CL50381Contig1
GO:0009750	biological_process	14	CL10076Contig1;CL14261Contig1;CL18757Contig1;CL26037Contig1;CL30965Contig1;CL3446Contig1;CL36247Contig1;CL4125Contig1;CL54715Contig1;comp100018_c0_seq1_1;comp116956_c0_seq2_2;comp134322_c0_seq4_2;comp148598_c0_seq2_3;comp98720_c0_seq2_2
GO:0009749	biological_process	29	CL10076Contig1;CL12298Contig1;CL14261Contig1;CL17274Contig1;CL18929Contig1;CL21025Contig1;CL2368Contig2;CL26037Contig1;CL27914Contig1;CL32387Contig1;CL32551Contig1;CL36247Contig1;CL4540Contig1;CL46084Contig1;CL4939Contig1;CL5401Contig1;CL58492Contig1;CL59895Contig1;CL60224Contig1;CL63980Contig1;CL64349Contig1;CL64683Contig1;CL671Contig1;CL7109Contig1;CL8137Contig1;comp109911_c0_seq1_1;comp115122_…
GO:0009644	biological_process	12	CL10076Contig1;CL15370Contig1;CL24792Contig1;CL38319Contig1;CL3874Contig2;CL40016Contig1;CL43673Contig1;CL47477Contig1;CL53663Contig1;CL809Contig1;comp196874_c0_seq1_3;comp56719_c0_seq2_1
GO:0010114	biological_process	3	CL10076Contig1;CL29812Contig1;CL50381Contig1
GO:0009744	biological_process	15	CL10076Contig1;CL14261Contig1;CL1760Contig2;CL18757Contig1;CL21025Contig1;CL26037Contig1;CL2868Contig2;CL36247Contig1;CL38115Contig1;CL4854Contig1;CL7196Contig1;comp116956_c0_seq2_2;comp134322_c0_seq4_2;comp148308_c1_seq1_3;comp148598_c0_seq2_3
GO:0006833	biological_process	14	CL10076Contig1;CL11022Contig1;CL15653Contig1;CL16665Contig1;CL17116Contig1;CL25914Contig1;CL26082Contig1;CL28218Contig1;CL33574Contig1;CL34036Contig1;CL38096Contig1;CL49850Contig1;CL58036Contig1;CL60767Contig1
GO:1990090	biological_process	13	CL10077Contig1;CL2102Contig1;CL24709Contig1;CL28319Contig1;CL29231Contig1;CL34535Contig1;CL35767Contig1;CL37336Contig1;CL7361Contig1;CL9357Contig1;CL9376Contig1;comp130848_c0_seq3_3;comp91352_c1_seq2_1
GO:0036010	biological_process	8	CL10077Contig1;CL1Contig499;CL24709Contig1;CL28165Contig1;CL29231Contig1;CL30848Contig1;CL48686Contig1;CL9376Contig1
GO:0008643	biological_process	50	CL1007Contig1;CL10224Contig1;CL10733Contig1;CL10739Contig1;CL10955Contig1;CL11550Contig1;CL11550Contig2;CL14942Contig1;CL15912Contig1;CL21791Contig1;CL23260Contig1;CL2733Contig1;CL2751Contig1;CL29859Contig1;CL30517Contig1;CL33252Contig1;CL3341Contig1;CL33811Contig1;CL34658Contig1;CL35322Contig1;CL35867Contig1;CL36801Contig1;CL387Contig1;CL387Contig4;CL38805Contig1;CL41667Contig1;CL41810Contig1;CL…
GO:0034203	biological_process	3	CL1007Contig1;comp141641_c0_seq17_3;comp89318_c0_seq7_1
GO:0005975	biological_process	162	CL1008Contig2;CL101Contig1;CL10458Contig1;CL10471Contig1;CL10600Contig1;CL1087Contig1;CL11150Contig1;CL11396Contig1;CL11751Contig1;CL12244Contig1;CL12306Contig1;CL12623Contig1;CL12905Contig1;CL13077Contig1;CL13472Contig1;CL13527Contig1;CL13769Contig1;CL13774Contig1;CL14261Contig1;CL14670Contig1;CL1520Contig1;CL1533Contig3;CL15469Contig1;CL1563Contig1;CL15685Contig1;CL15807Contig1;CL161Contig2;CL1…
GO:0050873	biological_process	8	CL10097Contig1;CL13207Contig1;CL26593Contig1;CL35655Contig1;CL56511Contig1;CL57566Contig1;CL6869Contig1;comp191942_c0_seq1_3
GO:0071498	biological_process	5	CL10097Contig1;CL3956Contig1;CL4540Contig1;CL47401Contig1;CL8432Contig1
GO:0071456	biological_process	38	CL10097Contig1;CL10500Contig2;CL170Contig2;CL2249Contig1;CL26326Contig1;CL26593Contig1;CL27669Contig1;CL27979Contig1;CL29235Contig1;CL30204Contig1;CL31759Contig1;CL32475Contig1;CL32755Contig1;CL33406Contig1;CL34486Contig1;CL35006Contig1;CL3553Contig1;CL35723Contig1;CL4369Contig1;CL43781Contig1;CL44841Contig1;CL46084Contig1;CL48054Contig1;CL52784Contig1;CL577Contig3;CL58469Contig1;CL63587Contig1;C…
GO:0019371	biological_process	2	CL10097Contig1;CL2877Contig1
GO:0046697	biological_process	13	CL10097Contig1;CL19795Contig1;CL25385Contig1;CL28903Contig1;CL31023Contig1;CL31655Contig1;CL33032Contig1;CL54455Contig1;CL58336Contig1;CL6905Contig1;CL6905Contig2;comp109911_c0_seq1_1;comp151580_c0_seq1_3
GO:0007566	biological_process	22	CL10097Contig1;CL12205Contig1;CL1989Contig1;CL22393Contig1;CL23166Contig1;CL2585Contig1;CL28509Contig1;CL32871Contig1;CL37022Contig1;CL37346Contig1;CL4968Contig1;CL51883Contig1;CL58336Contig1;CL59847Contig1;CL7391Contig1;CL9151Contig1;comp134357_c0_seq1_2;comp141352_c0_seq1_3;comp146224_c1_seq1_3;comp177135_c0_seq1_3;comp49286_c0_seq1_3;comp97641_c0_seq2_3
GO:0090336	biological_process	3	CL10097Contig1;CL13207Contig1;CL6869Contig1
GO:0031622	biological_process	1	CL10097Contig1
GO:0001516	biological_process	12	CL10097Contig1;CL10753Contig1;CL12912Contig1;CL25522Contig1;CL28215Contig1;CL29846Contig1;CL33608Contig1;CL3604Contig1;CL38085Contig1;CL44390Contig1;CL54992Contig1;comp121183_c2_seq1_2
GO:0008217	biological_process	26	CL10097Contig1;CL14062Contig1;CL1897Contig1;CL1897Contig2;CL22907Contig1;CL30546Contig1;CL33235Contig1;CL35655Contig1;CL3865Contig2;CL45173Contig1;CL46498Contig1;CL4695Contig1;CL50333Contig1;CL50816Contig1;CL55723Contig1;CL56511Contig1;CL7534Contig1;CL9129Contig1;comp101837_c0_seq1_1;comp139758_c0_seq18_3;comp146240_c0_seq3_3;comp147950_c1_seq23_3;comp168786_c0_seq1_3;comp176083_c0_seq1_3;comp699…
GO:0042127	biological_process	62	CL10097Contig1;CL10455Contig1;CL12620Contig1;CL12700Contig1;CL13423Contig1;CL15685Contig1;CL16726Contig1;CL17533Contig1;CL1863Contig1;CL1Contig236;CL2129Contig2;CL22798Contig1;CL24569Contig1;CL27Contig2;CL28284Contig1;CL29248Contig1;CL29916Contig1;CL30329Contig1;CL3159Contig1;CL32725Contig1;CL32842Contig1;CL33109Contig1;CL34416Contig1;CL35006Contig1;CL35487Contig1;CL3616Contig1;CL37456Contig1;CL3…
GO:0006979	biological_process	116	CL10097Contig1;CL11198Contig1;CL11829Contig1;CL12540Contig1;CL1291Contig1;CL1414Contig1;CL15064Contig1;CL15473Contig1;CL15796Contig1;CL16418Contig1;CL1706Contig2;CL18481Contig1;CL1945Contig1;CL21452Contig1;CL2212Contig2;CL26128Contig1;CL26867Contig1;CL27502Contig1;CL2762Contig1;CL29217Contig1;CL29282Contig1;CL29532Contig1;CL29929Contig1;CL30122Contig1;CL30314Contig1;CL30360Contig1;CL3199Contig1;C…
GO:0015074	biological_process	376	CL100Contig1;CL100Contig2;CL100Contig3;CL10677Contig1;CL107Contig1;CL107Contig2;CL1101Contig1;CL11038Contig1;CL111Contig1;CL112Contig1;CL11336Contig1;CL1137Contig1;CL1149Contig2;CL114Contig1;CL1152Contig1;CL11588Contig1;CL11665Contig1;CL11766Contig1;CL1192Contig1;CL11978Contig1;CL119Contig2;CL119Contig5;CL12098Contig1;CL12154Contig1;CL1216Contig1;CL1216Contig2;CL12384Contig1;CL12388Contig1;CL123C…
GO:0006278	biological_process	256	CL100Contig2;CL10260Contig1;CL1035Contig1;CL1061Contig2;CL10Contig13;CL1101Contig1;CL1105Contig4;CL111Contig1;CL11336Contig1;CL1137Contig1;CL11417Contig1;CL1152Contig1;CL1159Contig3;CL117Contig2;CL117Contig4;CL12154Contig1;CL1216Contig2;CL12538Contig2;CL1259Contig1;CL12815Contig1;CL12877Contig1;CL129Contig4;CL13503Contig1;CL13681Contig1;CL1391Contig1;CL14036Contig1;CL14365Contig1;CL14535Contig1;C…
GO:0006313	biological_process	234	CL100Contig2;CL10260Contig1;CL1035Contig1;CL1061Contig2;CL10Contig13;CL11336Contig1;CL11417Contig1;CL1152Contig1;CL1159Contig3;CL11665Contig1;CL117Contig2;CL117Contig4;CL1259Contig1;CL1272Contig1;CL1272Contig2;CL12815Contig1;CL12877Contig1;CL129Contig4;CL1349Contig1;CL13681Contig1;CL1391Contig1;CL14036Contig1;CL14365Contig1;CL14535Contig1;CL1486Contig1;CL16119Contig1;CL1662Contig1;CL16657Contig1;…
GO:0070126	biological_process	15	CL10104Contig1;CL131Contig1;CL25743Contig1;CL26393Contig1;CL28417Contig1;CL29832Contig1;CL29837Contig1;CL35260Contig1;CL50679Contig1;CL57660Contig1;CL58904Contig1;CL62231Contig1;CL64693Contig1;CL65855Contig1;CL9543Contig1
GO:0072344	biological_process	2	CL10104Contig1;CL64693Contig1
GO:0006182	biological_process	30	CL10105Contig1;CL1200Contig1;CL13421Contig1;CL13862Contig1;CL13910Contig1;CL16917Contig1;CL20741Contig1;CL20978Contig1;CL2729Contig1;CL29539Contig1;CL29553Contig1;CL31077Contig1;CL32651Contig1;CL36755Contig1;CL3865Contig1;CL3865Contig2;CL39793Contig1;CL41366Contig1;CL4354Contig2;CL46906Contig1;CL4923Contig1;CL49436Contig1;CL51677Contig1;CL53083Contig1;CL5930Contig1;CL63501Contig1;CL7090Contig1;CL…
GO:0035556	biological_process	202	CL10105Contig1;CL11646Contig1;CL11716Contig1;CL11729Contig1;CL1200Contig1;CL12075Contig1;CL12126Contig1;CL12126Contig2;CL12427Contig1;CL12547Contig2;CL12559Contig1;CL12681Contig1;CL12866Contig1;CL13210Contig1;CL13421Contig1;CL13796Contig1;CL13843Contig1;CL13862Contig1;CL13885Contig1;CL13910Contig1;CL1414Contig1;CL1421Contig1;CL14368Contig1;CL1625Contig1;CL16917Contig1;CL18406Contig1;CL19746Contig…
GO:0007168	biological_process	20	CL10105Contig1;CL13862Contig1;CL16917Contig1;CL20741Contig1;CL3090Contig1;CL3090Contig2;CL31077Contig1;CL3865Contig1;CL3865Contig2;CL4354Contig2;CL46906Contig1;CL49436Contig1;CL51677Contig1;CL53083Contig1;CL54703Contig1;CL5930Contig1;CL7090Contig1;CL8378Contig1;CL9129Contig1;comp64095_c0_seq1_3
GO:0016056	biological_process	6	CL10105Contig1;CL13862Contig1;CL49436Contig1;CL49918Contig1;CL51677Contig1;CL62236Contig1
GO:0007601	biological_process	99	CL10105Contig1;CL10847Contig1;CL10847Contig2;CL10854Contig1;CL10854Contig2;CL10869Contig1;CL12054Contig1;CL1220Contig1;CL12399Contig1;CL12632Contig1;CL12632Contig2;CL13057Contig1;CL1362Contig1;CL13679Contig1;CL13862Contig1;CL14011Contig1;CL14376Contig1;CL1565Contig1;CL16394Contig1;CL1676Contig1;CL17131Contig1;CL18770Contig1;CL20615Contig1;CL20872Contig1;CL22251Contig1;CL2465Contig1;CL2619Contig1;…
GO:0006816	biological_process	62	CL1012Contig1;CL1030Contig1;CL10610Contig1;CL10966Contig1;CL12508Contig1;CL12998Contig1;CL1397Contig1;CL1397Contig3;CL1414Contig1;CL17778Contig1;CL1813Contig1;CL2275Contig1;CL2284Contig1;CL23303Contig1;CL25385Contig1;CL25584Contig1;CL26460Contig1;CL26627Contig1;CL27665Contig1;CL28273Contig1;CL28326Contig1;CL28389Contig1;CL29099Contig1;CL29464Contig1;CL29783Contig1;CL31271Contig1;CL32257Contig1;CL…
GO:0009853	biological_process	16	CL10132Contig1;CL11022Contig1;CL11995Contig1;CL19020Contig1;CL36067Contig1;CL40500Contig1;CL43625Contig1;CL47104Contig1;CL51236Contig1;CL52130Contig1;CL56500Contig1;CL62331Contig1;CL63253Contig1;CL65529Contig1;CL6641Contig1;comp77881_c0_seq2_1
GO:0019253	biological_process	13	CL10132Contig1;CL10968Contig1;CL44452Contig1;CL44591Contig1;CL47610Contig1;CL49999Contig1;CL51453Contig1;CL55242Contig1;CL62331Contig1;CL65529Contig1;comp145190_c0_seq1_1;comp36270_c0_seq1_1;comp77881_c0_seq2_1
GO:0007275	biological_process	327	CL10136Contig1;CL10221Contig1;CL1037Contig1;CL10505Contig1;CL10564Contig1;CL10685Contig2;CL10693Contig1;CL10797Contig1;CL10855Contig1;CL1085Contig2;CL1094Contig1;CL1094Contig2;CL11065Contig1;CL11085Contig1;CL11457Contig1;CL11488Contig1;CL11683Contig1;CL1186Contig1;CL11891Contig1;CL11927Contig1;CL11948Contig1;CL12158Contig1;CL12387Contig1;CL12441Contig1;CL12517Contig1;CL12641Contig1;CL12777Contig1…
GO:0010998	biological_process	5	CL10136Contig1;CL15954Contig1;CL31622Contig1;CL47456Contig1;CL65258Contig1
GO:0009765	biological_process	6	CL10137Contig1;CL21695Contig1;CL31892Contig1;CL50192Contig1;CL55745Contig1;CL8113Contig1
GO:0018298	biological_process	25	CL10137Contig1;CL12054Contig1;CL13679Contig1;CL1676Contig1;CL21695Contig1;CL28462Contig1;CL29455Contig1;CL29649Contig1;CL29812Contig1;CL30982Contig1;CL30995Contig1;CL31892Contig1;CL34803Contig1;CL4496Contig1;CL49918Contig1;CL50192Contig1;CL50381Contig1;CL51130Contig1;CL58515Contig1;CL66054Contig1;CL683Contig1;CL690Contig1;CL8113Contig1;CL8420Contig1;comp87472_c0_seq1_1
GO:0044267	biological_process	121	CL10142Contig1;CL1058Contig1;CL11226Contig1;CL11364Contig1;CL11888Contig1;CL12349Contig1;CL12349Contig2;CL12545Contig1;CL12603Contig1;CL13208Contig1;CL13208Contig2;CL13489Contig1;CL13636Contig1;CL13774Contig1;CL1428Contig1;CL14828Contig1;CL1489Contig1;CL14956Contig1;CL15807Contig1;CL15852Contig1;CL17198Contig1;CL17552Contig1;CL182Contig1;CL1892Contig1;CL20088Contig1;CL20855Contig1;CL20912Contig1;…
GO:0006687	biological_process	24	CL10142Contig1;CL11629Contig1;CL11888Contig1;CL12349Contig1;CL12349Contig2;CL12603Contig1;CL13636Contig1;CL15807Contig1;CL16768Contig1;CL26416Contig1;CL29003Contig1;CL33747Contig1;CL34639Contig1;CL36122Contig1;CL37524Contig1;CL4952Contig1;CL624Contig1;CL64286Contig1;CL65063Contig1;CL66247Contig1;CL9154Contig1;comp129800_c0_seq3_2;comp146046_c0_seq8_3;comp92555_c0_seq3_1
GO:0043687	biological_process	75	CL10142Contig1;CL11888Contig1;CL12349Contig1;CL12349Contig2;CL12603Contig1;CL13636Contig1;CL13774Contig1;CL1489Contig1;CL1495Contig1;CL15807Contig1;CL182Contig1;CL2562Contig2;CL25772Contig1;CL25862Contig1;CL25949Contig1;CL26416Contig1;CL26479Contig1;CL26687Contig1;CL26916Contig1;CL26933Contig1;CL27108Contig1;CL27674Contig1;CL28803Contig1;CL29584Contig1;CL30295Contig1;CL31381Contig1;CL32028Contig1…
GO:0044281	biological_process	302	CL10142Contig1;CL10387Contig1;CL10768Contig1;CL11306Contig1;CL11357Contig1;CL11736Contig1;CL11751Contig1;CL11756Contig1;CL11888Contig1;CL11980Contig1;CL12110Contig1;CL12349Contig1;CL12349Contig2;CL12591Contig1;CL12603Contig1;CL12623Contig1;CL12847Contig1;CL13085Contig1;CL13267Contig1;CL13320Contig1;CL13472Contig1;CL13527Contig1;CL13545Contig1;CL13636Contig1;CL13732Contig1;CL1373Contig1;CL13774Con…
GO:0006665	biological_process	42	CL10142Contig1;CL11888Contig1;CL12288Contig1;CL12349Contig1;CL12349Contig2;CL12603Contig1;CL13267Contig1;CL13636Contig1;CL15807Contig1;CL16517Contig1;CL21534Contig1;CL248Contig2;CL26416Contig1;CL27687Contig1;CL29003Contig1;CL32991Contig1;CL33575Contig1;CL33747Contig1;CL36122Contig1;CL36955Contig1;CL37917Contig1;CL38246Contig1;CL38341Contig1;CL4572Contig1;CL52917Contig1;CL54872Contig1;CL60496Conti…
GO:0006397	biological_process	198	CL10147Contig1;CL11098Contig1;CL11297Contig1;CL1167Contig1;CL11836Contig1;CL11859Contig1;CL12063Contig1;CL1215Contig1;CL12161Contig1;CL12595Contig1;CL12721Contig1;CL12796Contig1;CL13160Contig1;CL13160Contig2;CL13300Contig1;CL13546Contig1;CL13546Contig2;CL144Contig2;CL144Contig3;CL1513Contig1;CL1514Contig1;CL1514Contig2;CL1534Contig2;CL1642Contig1;CL17301Contig1;CL1992Contig1;CL1Contig352;CL21351C…
GO:0006388	biological_process	13	CL10147Contig1;CL20Contig7;CL22882Contig1;CL2532Contig1;CL2691Contig1;CL30908Contig1;CL31879Contig1;CL34213Contig1;CL34571Contig1;CL47009Contig1;CL59344Contig1;CL64963Contig1;comp127779_c1_seq8_2
GO:0016042	biological_process	84	CL1014Contig1;CL10554Contig1;CL10554Contig2;CL1066Contig1;CL1070Contig1;CL10734Contig1;CL11151Contig1;CL11180Contig1;CL12608Contig1;CL1372Contig1;CL14753Contig1;CL1512Contig1;CL161Contig3;CL161Contig4;CL16790Contig1;CL1823Contig1;CL1852Contig1;CL21809Contig1;CL26464Contig1;CL27940Contig1;CL29377Contig1;CL29537Contig1;CL29709Contig1;CL30000Contig1;CL30167Contig1;CL30438Contig1;CL30706Contig1;CL313…
GO:0000281	biological_process	61	CL10158Contig1;CL1034Contig1;CL11028Contig1;CL11465Contig1;CL120Contig1;CL120Contig2;CL1251Contig2;CL12866Contig1;CL12899Contig1;CL1325Contig1;CL14027Contig1;CL14479Contig1;CL1711Contig1;CL20953Contig1;CL2102Contig1;CL212Contig2;CL2470Contig1;CL24728Contig1;CL26448Contig1;CL29173Contig1;CL29804Contig1;CL30359Contig1;CL30922Contig1;CL31315Contig1;CL31595Contig1;CL31738Contig1;CL32016Contig1;CL3210…
GO:0006470	biological_process	116	CL10158Contig1;CL1034Contig1;CL10734Contig1;CL11220Contig1;CL11355Contig1;CL11451Contig1;CL11487Contig1;CL120Contig1;CL120Contig2;CL1251Contig2;CL12627Contig1;CL12803Contig1;CL1325Contig1;CL14300Contig1;CL1519Contig1;CL15Contig2;CL15Contig5;CL1711Contig1;CL1779Contig1;CL1917Contig1;CL19437Contig1;CL1Contig563;CL20015Contig1;CL20562Contig1;CL21020Contig1;CL21201Contig1;CL21566Contig1;CL22930Contig…
GO:0007264	biological_process	261	CL10158Contig1;CL1034Contig1;CL10575Contig1;CL1096Contig2;CL11679Contig1;CL1182Contig1;CL120Contig1;CL120Contig2;CL12159Contig1;CL12310Contig1;CL1231Contig1;CL1231Contig2;CL1247Contig1;CL1251Contig2;CL127Contig8;CL12866Contig1;CL13159Contig1;CL1325Contig1;CL13320Contig1;CL13346Contig1;CL13462Contig1;CL13512Contig1;CL13538Contig1;CL13924Contig1;CL13929Contig1;CL14030Contig1;CL14084Contig1;CL14907C…
GO:0035176	biological_process	42	CL10158Contig1;CL1034Contig1;CL120Contig1;CL120Contig2;CL1251Contig2;CL1318Contig1;CL1325Contig1;CL1339Contig1;CL14479Contig1;CL1711Contig1;CL1827Contig1;CL22636Contig1;CL28279Contig1;CL30391Contig1;CL30978Contig1;CL3155Contig1;CL32101Contig1;CL34688Contig1;CL34797Contig1;CL39849Contig1;CL39862Contig1;CL40091Contig1;CL4214Contig1;CL43870Contig1;CL44078Contig1;CL4506Contig1;CL4745Contig2;CL50448Co…
GO:0043547	biological_process	169	CL10159Contig1;CL10321Contig1;CL11686Contig1;CL11947Contig1;CL12075Contig1;CL12218Contig1;CL12310Contig1;CL12582Contig1;CL12866Contig1;CL13196Contig1;CL13210Contig1;CL13320Contig1;CL13538Contig1;CL13742Contig1;CL13972Contig1;CL14076Contig1;CL1421Contig1;CL14532Contig1;CL14618Contig1;CL1469Contig1;CL14907Contig1;CL16376Contig1;CL1709Contig1;CL1759Contig1;CL1901Contig1;CL2050Contig1;CL20560Contig1;…
GO:0035023	biological_process	62	CL10159Contig1;CL10321Contig1;CL11679Contig1;CL1182Contig1;CL11947Contig1;CL12674Contig1;CL1421Contig1;CL14532Contig1;CL1469Contig1;CL14824Contig1;CL1536Contig2;CL16386Contig1;CL1709Contig1;CL1759Contig1;CL18814Contig1;CL19291Contig1;CL2050Contig1;CL2130Contig1;CL2130Contig2;CL2135Contig1;CL24995Contig1;CL25382Contig1;CL26548Contig1;CL2769Contig1;CL2923Contig1;CL29677Contig1;CL30386Contig1;CL308C…
GO:0006886	biological_process	205	CL10160Contig1;CL1096Contig2;CL10983Contig1;CL1135Contig1;CL11638Contig1;CL11717Contig1;CL11786Contig1;CL1190Contig1;CL12058Contig1;CL1213Contig1;CL1213Contig2;CL12326Contig1;CL126Contig1;CL126Contig3;CL13050Contig1;CL13094Contig1;CL13293Contig1;CL13381Contig1;CL13699Contig1;CL13806Contig1;CL13994Contig1;CL1465Contig2;CL1492Contig1;CL16856Contig1;CL17220Contig1;CL17404Contig1;CL17580Contig1;CL183…
GO:0016192	biological_process	141	CL10160Contig1;CL1105Contig1;CL11580Contig1;CL11845Contig1;CL12200Contig1;CL12790Contig1;CL12Contig4;CL13050Contig1;CL13094Contig1;CL13719Contig1;CL13806Contig1;CL14030Contig1;CL14435Contig1;CL16829Contig1;CL17220Contig1;CL1891Contig1;CL19032Contig1;CL1919Contig1;CL1Contig151;CL1Contig215;CL1Contig499;CL20560Contig1;CL20608Contig1;CL22212Contig1;CL22273Contig1;CL251Contig1;CL25202Contig1;CL25796C…
GO:0008344	biological_process	37	CL1016Contig1;CL11765Contig1;CL12072Contig1;CL12647Contig1;CL13489Contig1;CL14528Contig1;CL1558Contig2;CL16418Contig1;CL1Contig495;CL1Contig535;CL22762Contig1;CL24831Contig1;CL32168Contig1;CL33493Contig1;CL35048Contig1;CL35270Contig1;CL3789Contig2;CL37972Contig1;CL40458Contig1;CL40884Contig1;CL435Contig1;CL435Contig2;CL435Contig3;CL43986Contig1;CL4707Contig1;CL4724Contig1;CL4793Contig1;CL50974Con…
GO:0007411	biological_process	158	CL1016Contig1;CL11028Contig1;CL1106Contig1;CL110Contig1;CL110Contig3;CL1135Contig1;CL11875Contig1;CL11929Contig1;CL11929Contig2;CL11998Contig1;CL12081Contig1;CL12639Contig1;CL12775Contig1;CL12866Contig1;CL12976Contig1;CL1339Contig1;CL13423Contig1;CL13492Contig1;CL13538Contig1;CL13693Contig1;CL13843Contig1;CL1388Contig2;CL1388Contig3;CL14605Contig1;CL14662Contig1;CL14990Contig1;CL1535Contig1;CL173…
GO:0016199	biological_process	15	CL1016Contig1;CL13423Contig1;CL17605Contig1;CL2506Contig1;CL2Contig32;CL37972Contig1;CL40884Contig1;CL43298Contig1;CL52142Contig1;CL54754Contig1;CL57014Contig1;CL8515Contig1;comp116430_c0_seq9_2;comp136121_c3_seq11_3;comp147543_c0_seq3_3
GO:0007414	biological_process	9	CL1016Contig1;CL3159Contig1;CL37972Contig1;CL40884Contig1;CL52142Contig1;CL6205Contig1;CL6900Contig1;comp140825_c0_seq3_3;comp147327_c0_seq8_3
GO:0098609	biological_process	12	CL1016Contig1;CL1052Contig1;CL19Contig12;CL28087Contig1;CL29084Contig1;CL37972Contig1;CL40884Contig1;CL44909Contig1;CL52142Contig1;CL6583Contig1;CL746Contig2;comp132111_c0_seq2_3
GO:0070593	biological_process	7	CL1016Contig1;CL2500Contig1;CL35065Contig1;CL37972Contig1;CL40884Contig1;CL52142Contig1;CL63595Contig1
GO:0007629	biological_process	12	CL1016Contig1;CL1623Contig1;CL29441Contig1;CL336Contig1;CL336Contig2;CL37972Contig1;CL40884Contig1;CL4591Contig1;CL47849Contig1;CL52142Contig1;comp83006_c0_seq1_1;comp87559_c0_seq3_1
GO:0030537	biological_process	4	CL1016Contig1;CL37972Contig1;CL40884Contig1;CL52142Contig1
GO:0046331	biological_process	31	CL1016Contig1;CL11220Contig1;CL11341Contig1;CL14269Contig1;CL14314Contig1;CL1674Contig1;CL1756Contig3;CL1897Contig1;CL1897Contig2;CL21865Contig1;CL23487Contig1;CL29059Contig1;CL29313Contig1;CL2Contig32;CL30698Contig1;CL30703Contig1;CL37972Contig1;CL40884Contig1;CL43759Contig1;CL440Contig2;CL44825Contig1;CL48459Contig1;CL52142Contig1;CL54536Contig1;CL6253Contig1;CL6643Contig1;CL6716Contig1;CL6716C…
GO:0007638	biological_process	10	CL1016Contig1;CL10456Contig1;CL26570Contig1;CL32843Contig1;CL36057Contig1;CL37972Contig1;CL38768Contig1;CL40884Contig1;CL52142Contig1;comp134103_c0_seq1_3
GO:0045467	biological_process	18	CL1016Contig1;CL1106Contig1;CL11923Contig1;CL13057Contig1;CL1388Contig2;CL1388Contig3;CL20015Contig1;CL20590Contig1;CL32306Contig1;CL37972Contig1;CL40884Contig1;CL5160Contig1;CL52142Contig1;CL64433Contig1;CL7656Contig1;CL7656Contig2;CL7935Contig1;comp148212_c1_seq2_3
GO:0048814	biological_process	16	CL1016Contig1;CL1106Contig1;CL1388Contig2;CL1388Contig3;CL19316Contig1;CL2150Contig1;CL35742Contig1;CL37972Contig1;CL40884Contig1;CL52142Contig1;CL52817Contig1;CL57014Contig1;CL7834Contig1;CL8515Contig1;CL8548Contig1;comp148212_c1_seq2_3
GO:0008039	biological_process	14	CL1016Contig1;CL1365Contig1;CL20590Contig1;CL3618Contig1;CL37972Contig1;CL40884Contig1;CL43426Contig1;CL4368Contig1;CL48962Contig1;CL49634Contig1;CL5160Contig1;CL52142Contig1;CL56704Contig1;CL62306Contig1
GO:0006508	biological_process	121	CL10181Contig1;CL10603Contig1;CL10680Contig1;CL10705Contig1;CL11007Contig1;CL11471Contig1;CL11527Contig1;CL11606Contig1;CL11682Contig1;CL1172Contig1;CL11750Contig1;CL12117Contig1;CL12172Contig1;CL125Contig2;CL12643Contig1;CL1266Contig1;CL12777Contig1;CL14662Contig1;CL17719Contig1;CL18420Contig1;CL18729Contig1;CL19248Contig1;CL19390Contig1;CL1Contig209;CL2091Contig1;CL2483Contig1;CL26343Contig1;CL…
GO:0006749	biological_process	32	CL10186Contig1;CL12489Contig1;CL12540Contig1;CL13684Contig1;CL13745Contig1;CL13769Contig1;CL14209Contig1;CL17303Contig1;CL18448Contig1;CL2245Contig1;CL2538Contig1;CL25843Contig1;CL26696Contig1;CL2753Contig2;CL29459Contig1;CL32238Contig1;CL35268Contig1;CL39341Contig1;CL43890Contig1;CL44375Contig1;CL500Contig2;CL5294Contig1;CL55673Contig1;CL5681Contig2;CL58061Contig1;CL61412Contig1;CL62195Contig1;C…
GO:0009635	biological_process	3	CL10186Contig1;CL19632Contig1;CL35217Contig1
GO:0009407	biological_process	4	CL10186Contig1;CL39341Contig1;CL44375Contig1;CL64443Contig1
GO:0001731	biological_process	26	CL10187Contig1;CL10559Contig1;CL11492Contig1;CL12236Contig1;CL13252Contig1;CL1626Contig1;CL26382Contig1;CL27651Contig1;CL28147Contig1;CL29386Contig1;CL32012Contig1;CL33294Contig1;CL33694Contig1;CL34274Contig1;CL3444Contig1;CL38115Contig1;CL45041Contig1;CL489Contig1;CL55112Contig1;CL5610Contig1;CL56309Contig1;CL59238Contig1;CL63622Contig1;CL7688Contig1;CL8593Contig1;comp144130_c0_seq2_3
GO:0006446	biological_process	46	CL10187Contig1;CL10559Contig1;CL1058Contig1;CL10988Contig1;CL11492Contig1;CL12236Contig1;CL13252Contig1;CL15949Contig1;CL15954Contig1;CL1626Contig1;CL27651Contig1;CL28147Contig1;CL29386Contig1;CL30264Contig1;CL31622Contig1;CL33294Contig1;CL35243Contig1;CL36711Contig1;CL38115Contig1;CL399Contig1;CL43605Contig1;CL43870Contig1;CL45041Contig1;CL48757Contig1;CL489Contig1;CL50415Contig1;CL53680Contig1;…
GO:0006413	biological_process	53	CL10187Contig1;CL1058Contig1;CL10988Contig1;CL11492Contig1;CL13252Contig1;CL13968Contig1;CL15949Contig1;CL18929Contig1;CL1892Contig1;CL22499Contig1;CL25712Contig1;CL27651Contig1;CL28147Contig1;CL28947Contig1;CL29386Contig1;CL30264Contig1;CL31862Contig1;CL32551Contig1;CL32819Contig1;CL33294Contig1;CL3444Contig1;CL38115Contig1;CL38571Contig1;CL399Contig1;CL4050Contig1;CL41034Contig1;CL43605Contig1;…
GO:0040011	biological_process	18	CL10188Contig1;CL12433Contig1;CL1951Contig1;CL20138Contig1;CL295Contig1;CL30844Contig1;CL3168Contig1;CL3373Contig1;CL61244Contig1;CL6580Contig1;CL7341Contig1;CL7645Contig1;CL7834Contig1;CL9419Contig1;comp137716_c0_seq5_3;comp137941_c0_seq2_3;comp141801_c0_seq1_3;comp86481_c0_seq10_1
GO:0006936	biological_process	26	CL10188Contig1;CL11483Contig1;CL12072Contig1;CL1951Contig1;CL23357Contig1;CL2470Contig1;CL25584Contig1;CL27328Contig1;CL28550Contig1;CL28955Contig1;CL4365Contig1;CL50997Contig1;CL524Contig2;CL6244Contig1;CL65573Contig1;CL7040Contig1;CL7645Contig1;CL7670Contig1;CL7670Contig2;CL934Contig1;CL934Contig2;comp132930_c0_seq4_2;comp145535_c0_seq9_3;comp93121_c0_seq20_1;comp93200_c0_seq2_1;comp93848_c2_se…
GO:0071805	biological_process	67	CL10188Contig1;CL10500Contig2;CL10561Contig1;CL10732Contig1;CL11526Contig1;CL1235Contig2;CL12399Contig1;CL13204Contig1;CL13590Contig1;CL13851Contig1;CL1456Contig2;CL1623Contig1;CL16789Contig1;CL17555Contig1;CL1951Contig1;CL2094Contig1;CL2094Contig2;CL21142Contig1;CL22635Contig1;CL2307Contig1;CL2499Contig1;CL2540Contig1;CL26008Contig1;CL2607Contig2;CL28267Contig1;CL29900Contig1;CL30204Contig1;CL30…
GO:0006813	biological_process	51	CL10188Contig1;CL10561Contig1;CL10732Contig1;CL1119Contig1;CL11526Contig1;CL11970Contig1;CL12005Contig1;CL1235Contig2;CL13204Contig1;CL1456Contig2;CL1531Contig1;CL1623Contig1;CL1951Contig1;CL21142Contig1;CL22635Contig1;CL26008Contig1;CL2607Contig2;CL31008Contig1;CL3128Contig1;CL3128Contig2;CL3220Contig1;CL32338Contig1;CL34268Contig1;CL39942Contig1;CL41448Contig1;CL4154Contig1;CL43957Contig1;CL459…
GO:0030322	biological_process	10	CL10188Contig1;CL10500Contig2;CL10561Contig1;CL1456Contig2;CL1951Contig1;CL2307Contig1;CL30204Contig1;CL5876Contig1;CL7645Contig1;CL9475Contig1
GO:0006486	biological_process	140	CL10195Contig1;CL10340Contig1;CL10860Contig1;CL11342Contig1;CL1147Contig1;CL12880Contig1;CL13179Contig1;CL13565Contig1;CL13680Contig1;CL13879Contig1;CL1414Contig1;CL1489Contig2;CL17462Contig1;CL178Contig2;CL18183Contig1;CL1834Contig1;CL1834Contig2;CL1877Contig1;CL22826Contig1;CL22828Contig1;CL22859Contig1;CL23040Contig1;CL23987Contig1;CL25015Contig1;CL25829Contig1;CL2607Contig1;CL26561Contig1;CL2…
GO:0016311	biological_process	44	CL10208Contig1;CL11647Contig1;CL12265Contig1;CL12564Contig1;CL12831Contig1;CL13645Contig1;CL1587Contig2;CL1649Contig1;CL1718Contig1;CL1718Contig2;CL17298Contig1;CL1Contig501;CL20714Contig1;CL22420Contig1;CL22614Contig1;CL23057Contig1;CL26644Contig1;CL27474Contig1;CL27956Contig1;CL28759Contig1;CL29375Contig1;CL29442Contig1;CL30023Contig1;CL30251Contig1;CL30631Contig1;CL31226Contig1;CL32463Contig1;…
GO:0006629	biological_process	53	CL10208Contig1;CL10342Contig1;CL10554Contig1;CL10554Contig2;CL11309Contig1;CL12362Contig1;CL12831Contig1;CL1310Contig1;CL13181Contig1;CL135Contig1;CL14318Contig1;CL15446Contig1;CL161Contig3;CL161Contig4;CL21541Contig1;CL2218Contig1;CL23559Contig1;CL26140Contig1;CL27161Contig1;CL29061Contig1;CL29416Contig1;CL29431Contig1;CL30891Contig1;CL31694Contig1;CL32011Contig1;CL32633Contig1;CL32823Contig1;CL…
GO:0006730	biological_process	35	CL1021Contig1;CL10254Contig1;CL12022Contig1;CL12634Contig1;CL12834Contig1;CL14010Contig1;CL16530Contig1;CL16664Contig1;CL16732Contig1;CL2289Contig1;CL2304Contig1;CL2583Contig1;CL26163Contig1;CL26328Contig1;CL26934Contig1;CL30227Contig1;CL30661Contig1;CL30947Contig1;CL31406Contig1;CL32404Contig1;CL33910Contig1;CL44786Contig1;CL46102Contig1;CL478Contig1;CL50769Contig1;CL5646Contig1;CL5718Contig1;CL…
GO:0006887	biological_process	84	CL10221Contig1;CL10362Contig1;CL1213Contig1;CL1213Contig2;CL12326Contig1;CL125Contig2;CL126Contig1;CL126Contig3;CL15074Contig1;CL17758Contig1;CL18388Contig1;CL1993Contig1;CL20608Contig1;CL217Contig2;CL2468Contig1;CL25731Contig1;CL26362Contig1;CL27009Contig1;CL27471Contig1;CL28408Contig1;CL29115Contig1;CL29346Contig1;CL29555Contig1;CL29628Contig1;CL2986Contig1;CL31469Contig1;CL31911Contig1;CL33084…
GO:0007280	biological_process	9	CL10221Contig1;CL32426Contig1;CL32765Contig1;CL3599Contig1;CL382Contig1;CL382Contig2;CL52617Contig1;CL9961Contig1;comp85522_c1_seq2_1
GO:0089722	biological_process	1	CL10224Contig1
GO:0015714	biological_process	2	CL10224Contig1;CL21025Contig1
GO:0035436	biological_process	2	CL10224Contig1;CL21025Contig1
GO:0030488	biological_process	15	CL1022Contig1;CL12672Contig1;CL1510Contig1;CL26176Contig1;CL27993Contig1;CL29486Contig1;CL29799Contig1;CL31325Contig1;CL32965Contig1;CL33110Contig1;CL33986Contig1;CL45839Contig1;CL5948Contig1;CL65407Contig1;comp104628_c0_seq14_2
GO:0006915	biological_process	372	CL10231Contig1;CL1047Contig1;CL10533Contig1;CL10820Contig1;CL11007Contig1;CL11195Contig1;CL11271Contig1;CL11271Contig2;CL11571Contig1;CL11645Contig1;CL11953Contig1;CL11967Contig1;CL12146Contig1;CL1214Contig1;CL12237Contig1;CL12262Contig1;CL12435Contig1;CL12435Contig2;CL12564Contig1;CL12575Contig1;CL12632Contig1;CL12632Contig2;CL1269Contig1;CL1271Contig1;CL12774Contig1;CL13115Contig1;CL13200Contig…
GO:0042981	biological_process	92	CL10231Contig1;CL10533Contig1;CL1135Contig1;CL12119Contig1;CL12575Contig1;CL1262Contig1;CL13035Contig1;CL13423Contig1;CL14292Contig1;CL15336Contig1;CL16376Contig1;CL172Contig2;CL17601Contig1;CL1925Contig1;CL19494Contig1;CL1Contig321;CL2042Contig1;CL2494Contig1;CL2494Contig2;CL2762Contig1;CL27660Contig1;CL28294Contig1;CL28753Contig1;CL29059Contig1;CL29111Contig1;CL29890Contig1;CL31023Contig1;CL313…
GO:0050906	biological_process	1	CL10232Contig1
GO:0032981	biological_process	16	CL1024Contig1;CL1024Contig3;CL1317Contig1;CL1706Contig2;CL18738Contig1;CL22365Contig1;CL29550Contig1;CL30941Contig1;CL30998Contig1;CL32211Contig1;CL35455Contig1;CL37372Contig1;CL38612Contig1;CL4876Contig1;CL50180Contig1;CL60207Contig1
GO:0098779	biological_process	57	CL10254Contig1;CL10352Contig1;CL10424Contig1;CL12241Contig1;CL14828Contig1;CL15836Contig1;CL16418Contig1;CL18065Contig1;CL1993Contig1;CL2267Contig1;CL23525Contig1;CL25712Contig1;CL26399Contig1;CL26787Contig1;CL2868Contig2;CL29167Contig1;CL30501Contig1;CL31473Contig1;CL31839Contig1;CL31877Contig1;CL32014Contig1;CL32959Contig1;CL33470Contig1;CL34657Contig1;CL350Contig2;CL35897Contig1;CL36981Contig1…
GO:0032849	biological_process	3	CL10254Contig1;CL46102Contig1;CL5646Contig1
GO:0002230	biological_process	65	CL10254Contig1;CL10352Contig1;CL10424Contig1;CL11586Contig1;CL12241Contig1;CL1396Contig1;CL15836Contig1;CL21921Contig1;CL2267Contig1;CL23525Contig1;CL25712Contig1;CL2652Contig2;CL26787Contig1;CL27194Contig1;CL27637Contig1;CL29167Contig1;CL30501Contig1;CL30987Contig1;CL31473Contig1;CL31839Contig1;CL31877Contig1;CL32493Contig1;CL32959Contig1;CL3316Contig2;CL33470Contig1;CL34657Contig1;CL350Contig2;…
GO:0032230	biological_process	6	CL10254Contig1;CL39862Contig1;CL46102Contig1;CL5646Contig1;CL65575Contig1;CL7046Contig1
GO:2001225	biological_process	3	CL10254Contig1;CL46102Contig1;CL5646Contig1
GO:0042060	biological_process	30	CL10259Contig1;CL16864Contig1;CL18165Contig1;CL24569Contig1;CL2470Contig1;CL29908Contig1;CL3110Contig1;CL351Contig3;CL41781Contig1;CL4551Contig2;CL47196Contig1;CL49335Contig1;CL50592Contig1;CL524Contig1;CL524Contig3;CL57145Contig1;CL57838Contig1;CL5829Contig1;CL60622Contig1;CL62658Contig1;CL65019Contig1;CL6674Contig1;CL7701Contig1;CL7782Contig1;CL8008Contig1;CL8350Contig1;comp124170_c0_seq1_2;com…
GO:0010467	biological_process	168	CL1025Contig1;CL1058Contig1;CL1131Contig2;CL11498Contig1;CL1193Contig1;CL1195Contig1;CL12204Contig1;CL13300Contig1;CL13342Contig1;CL13774Contig1;CL14209Contig1;CL14986Contig1;CL15186Contig1;CL18090Contig1;CL182Contig1;CL187Contig2;CL1892Contig1;CL19855Contig1;CL1Contig193;CL1Contig49;CL1Contig563;CL22393Contig1;CL2298Contig1;CL23285Contig1;CL24474Contig1;CL25772Contig1;CL2585Contig1;CL26055Contig…
GO:0045945	biological_process	6	CL1025Contig1;CL30511Contig1;CL33406Contig1;CL33803Contig1;CL40808Contig1;CL47954Contig1
GO:0043488	biological_process	11	CL1025Contig1;CL10691Contig1;CL12536Contig2;CL13713Contig1;CL31874Contig1;CL34225Contig1;CL34913Contig1;CL42592Contig1;CL46313Contig1;CL5429Contig1;CL8131Contig1
GO:0009303	biological_process	8	CL1025Contig1;CL2585Contig1;CL3025Contig1;CL30629Contig1;CL65081Contig1;CL7800Contig1;comp132501_c1_seq2_2;comp96410_c0_seq1_1
GO:0006383	biological_process	19	CL1025Contig1;CL26439Contig1;CL26868Contig1;CL27251Contig1;CL27484Contig1;CL28761Contig1;CL29560Contig1;CL30537Contig1;CL34649Contig1;CL34851Contig1;CL35441Contig1;CL41217Contig1;CL44471Contig1;CL46320Contig1;CL486Contig1;CL5214Contig1;CL57225Contig1;CL65081Contig1;CL6712Contig1
GO:0006384	biological_process	4	CL1025Contig1;CL12536Contig2;CL57225Contig1;CL8531Contig1
GO:0009304	biological_process	1	CL1025Contig1
GO:0046368	biological_process	2	CL10261Contig1;comp119988_c0_seq3_3
GO:0036071	biological_process	16	CL10261Contig1;CL28836Contig1;CL2Contig33;CL3773Contig1;CL42034Contig1;CL5213Contig1;CL55247Contig1;CL61512Contig1;CL65065Contig1;CL6655Contig1;comp119988_c0_seq3_3;comp125806_c0_seq2_2;comp126179_c0_seq1_2;comp148246_c0_seq3_3;comp148475_c0_seq5_3;comp74541_c0_seq1_1
GO:0033578	biological_process	3	CL10261Contig1;CL2063Contig1;comp119988_c0_seq3_3
GO:0006487	biological_process	21	CL10261Contig1;CL1174Contig1;CL12665Contig1;CL13081Contig1;CL13565Contig1;CL13682Contig1;CL26933Contig1;CL27239Contig1;CL29321Contig1;CL31529Contig1;CL36753Contig1;CL36883Contig1;CL4130Contig1;CL44789Contig1;CL45620Contig1;CL7434Contig1;comp115712_c0_seq4_2;comp119988_c0_seq3_3;comp127607_c0_seq9_2;comp130403_c0_seq4_2;comp145451_c0_seq5_3
GO:0018279	biological_process	43	CL10261Contig1;CL12580Contig1;CL12925Contig1;CL13565Contig1;CL13866Contig1;CL1489Contig1;CL1495Contig1;CL2562Contig2;CL25862Contig1;CL25949Contig1;CL26416Contig1;CL26479Contig1;CL26933Contig1;CL28841Contig1;CL32028Contig1;CL34019Contig1;CL34930Contig1;CL35425Contig1;CL36753Contig1;CL36883Contig1;CL40163Contig1;CL42467Contig1;CL45267Contig1;CL48291Contig1;CL50832Contig1;CL51341Contig1;CL54937Conti…
GO:0050767	biological_process	30	CL10265Contig1;CL11509Contig1;CL1357Contig1;CL15750Contig1;CL16842Contig1;CL1805Contig1;CL1897Contig1;CL1897Contig2;CL234Contig1;CL234Contig2;CL234Contig3;CL24854Contig1;CL26374Contig1;CL35153Contig1;CL366Contig1;CL39621Contig1;CL4304Contig1;CL43759Contig1;CL440Contig2;CL52874Contig1;CL5723Contig1;CL5952Contig1;CL62030Contig1;CL6253Contig1;CL7123Contig1;comp121064_c1_seq2_2;comp129034_c0_seq1_3;c…
GO:0019991	biological_process	29	CL10265Contig1;CL13359Contig1;CL1357Contig1;CL13585Contig1;CL13782Contig1;CL1805Contig1;CL1Contig207;CL26128Contig1;CL2738Contig1;CL28521Contig1;CL3199Contig1;CL32725Contig1;CL35824Contig1;CL39621Contig1;CL4368Contig1;CL48073Contig1;CL48962Contig1;CL5723Contig1;CL5952Contig1;CL7791Contig1;CL9869Contig1;comp120956_c0_seq4_2;comp121064_c1_seq2_2;comp128018_c0_seq3_2;comp129034_c0_seq1_3;comp129533_…
GO:0016337	biological_process	67	CL10265Contig1;CL1028Contig1;CL11509Contig1;CL12218Contig1;CL1236Contig1;CL12871Contig1;CL1357Contig1;CL13955Contig1;CL15750Contig1;CL16842Contig1;CL1756Contig3;CL1805Contig1;CL1815Contig1;CL2084Contig1;CL21851Contig1;CL21865Contig1;CL23603Contig1;CL25967Contig1;CL2694Contig1;CL27412Contig1;CL29922Contig1;CL31872Contig1;CL34088Contig1;CL351Contig3;CL39621Contig1;CL40725Contig1;CL41658Contig1;CL43…
GO:0045454	biological_process	74	CL10277Contig1;CL10915Contig1;CL12298Contig1;CL12580Contig1;CL12982Contig1;CL1445Contig1;CL15761Contig1;CL18569Contig1;CL1Contig486;CL20756Contig1;CL22276Contig1;CL25785Contig1;CL25841Contig1;CL25843Contig1;CL2640Contig1;CL26850Contig1;CL2719Contig1;CL28223Contig1;CL28470Contig1;CL28635Contig1;CL2947Contig1;CL29550Contig1;CL29846Contig1;CL3108Contig1;CL32647Contig1;CL32648Contig1;CL33474Contig1;C…
GO:0009960	biological_process	3	CL10277Contig1;comp110814_c0_seq1_1;comp195960_c0_seq1_3
GO:0034975	biological_process	9	CL10277Contig1;CL20756Contig1;CL29140Contig1;CL34504Contig1;CL34568Contig1;CL35659Contig1;CL44161Contig1;CL62853Contig1;comp138278_c0_seq1_3
GO:0015991	biological_process	52	CL10282Contig1;CL11710Contig1;CL13215Contig1;CL17508Contig1;CL20097Contig1;CL20234Contig1;CL23744Contig1;CL23861Contig1;CL26438Contig1;CL28035Contig1;CL28937Contig1;CL2992Contig1;CL30580Contig1;CL31463Contig1;CL31656Contig1;CL33611Contig1;CL34839Contig1;CL3681Contig1;CL3770Contig1;CL38028Contig1;CL38032Contig1;CL39779Contig1;CL40869Contig1;CL4114Contig1;CL41556Contig1;CL41599Contig1;CL4178Contig1…
GO:0046034	biological_process	23	CL10282Contig1;CL11404Contig1;CL15959Contig1;CL1Contig27;CL23121Contig1;CL27113Contig1;CL28035Contig1;CL28937Contig1;CL2992Contig1;CL30417Contig1;CL31529Contig1;CL32376Contig1;CL4178Contig1;CL4178Contig2;CL51661Contig1;CL5579Contig1;CL60988Contig1;CL6916Contig1;comp121980_c0_seq1_1;comp137820_c1_seq1_3;comp167342_c0_seq1_2;comp93956_c0_seq4_1;comp97022_c0_seq1_1
GO:0016339	biological_process	21	CL1028Contig1;CL1106Contig1;CL12622Contig1;CL1388Contig2;CL1388Contig3;CL16864Contig1;CL1815Contig1;CL2084Contig1;CL28273Contig1;CL29441Contig1;CL2Contig22;CL35065Contig1;CL4591Contig1;CL7046Contig1;CL7782Contig1;CL8008Contig1;comp132870_c0_seq4_2;comp145728_c1_seq2_3;comp148020_c0_seq1_3;comp148212_c1_seq2_3;comp87559_c0_seq3_1
GO:0000904	biological_process	4	CL1028Contig1;CL1339Contig1;CL2084Contig1;comp185495_c0_seq1_3
GO:0008283	biological_process	143	CL1028Contig1;CL10527Contig1;CL11019Contig1;CL11220Contig1;CL1135Contig1;CL12447Contig1;CL12899Contig1;CL12968Contig1;CL13090Contig2;CL13176Contig1;CL13242Contig1;CL13347Contig1;CL13858Contig1;CL15970Contig1;CL16768Contig1;CL1826Contig1;CL1826Contig2;CL1993Contig1;CL1Contig262;CL2084Contig1;CL208Contig3;CL2102Contig1;CL2199Contig1;CL22506Contig1;CL23609Contig1;CL24337Contig1;CL24915Contig1;CL2587…
GO:0044331	biological_process	11	CL1028Contig1;CL1106Contig1;CL12622Contig1;CL1388Contig2;CL1388Contig3;CL2084Contig1;CL2Contig22;CL30466Contig1;CL33109Contig1;comp148020_c0_seq1_3;comp148212_c1_seq2_3
GO:0045317	biological_process	4	CL1028Contig1;CL12965Contig1;CL1Contig262;CL2084Contig1
GO:0030010	biological_process	14	CL1028Contig1;CL13071Contig1;CL17274Contig1;CL2084Contig1;CL27471Contig1;CL34581Contig1;CL35112Contig1;CL39771Contig1;CL4833Contig1;CL7479Contig1;CL787Contig1;comp130952_c0_seq1_2;comp138719_c1_seq9_3;comp144412_c0_seq12_3
GO:0045198	biological_process	9	CL1028Contig1;CL2084Contig1;CL2901Contig1;CL2901Contig2;CL35824Contig1;CL37468Contig1;CL3987Contig1;comp132916_c0_seq12_2;comp146146_c0_seq1_3
GO:0001737	biological_process	5	CL1028Contig1;CL2084Contig1;CL2901Contig1;CL2901Contig2;CL35824Contig1
GO:0042067	biological_process	12	CL1028Contig1;CL1Contig262;CL2084Contig1;CL2901Contig1;CL2901Contig2;CL30698Contig1;CL35065Contig1;CL35824Contig1;CL43759Contig1;CL440Contig2;CL57014Contig1;CL6253Contig1
GO:0001736	biological_process	19	CL1028Contig1;CL2084Contig1;CL2443Contig1;CL2470Contig1;CL2901Contig1;CL2901Contig2;CL30499Contig1;CL35065Contig1;CL41170Contig1;CL460Contig1;CL49947Contig1;CL60622Contig1;CL65019Contig1;CL7701Contig1;CL872Contig1;comp124170_c0_seq1_2;comp130694_c0_seq2_2;comp88114_c0_seq1_1;comp93200_c0_seq2_1
GO:0007164	biological_process	4	CL1028Contig1;CL2084Contig1;CL35065Contig1;CL57014Contig1
GO:0007157	biological_process	34	CL1028Contig1;CL1139Contig2;CL11423Contig1;CL2084Contig1;CL23353Contig1;CL25967Contig1;CL2672Contig1;CL29379Contig1;CL29441Contig1;CL31068Contig1;CL3907Contig1;CL3907Contig2;CL43705Contig1;CL43759Contig1;CL440Contig2;CL4591Contig1;CL460Contig1;CL483Contig1;CL49947Contig1;CL6253Contig1;CL6900Contig1;CL7046Contig1;CL704Contig4;CL7312Contig1;CL817Contig2;CL872Contig1;comp113467_c0_seq1_2;comp119639_…
GO:0007156	biological_process	99	CL1028Contig1;CL1106Contig1;CL11423Contig1;CL12178Contig1;CL12622Contig1;CL13411Contig1;CL1388Contig2;CL1388Contig3;CL14300Contig1;CL14314Contig1;CL1481Contig1;CL1555Contig1;CL15Contig5;CL16864Contig1;CL17605Contig1;CL1805Contig1;CL18548Contig1;CL19437Contig1;CL2084Contig1;CL21201Contig1;CL23353Contig1;CL24030Contig1;CL2451Contig1;CL24730Contig1;CL270Contig2;CL2897Contig1;CL29402Contig1;CL29978Co…
GO:0007480	biological_process	15	CL1028Contig1;CL1Contig262;CL2084Contig1;CL2716Contig1;CL2716Contig2;CL3205Contig1;CL33728Contig1;CL41494Contig1;CL47866Contig1;CL53400Contig1;CL58350Contig1;CL61324Contig1;CL9581Contig1;comp146105_c0_seq42_3;comp88560_c0_seq1_1
GO:0007476	biological_process	38	CL1028Contig1;CL12632Contig1;CL12632Contig2;CL12639Contig1;CL12965Contig1;CL13057Contig1;CL1Contig262;CL2084Contig1;CL2282Contig2;CL2343Contig2;CL2716Contig1;CL2716Contig2;CL27412Contig1;CL28072Contig1;CL2981Contig3;CL32306Contig1;CL33728Contig1;CL35742Contig1;CL37637Contig1;CL38065Contig1;CL43759Contig1;CL43832Contig1;CL440Contig2;CL53400Contig1;CL54536Contig1;CL6025Contig1;CL6253Contig1;CL64433…
GO:0090176	biological_process	2	CL1028Contig1;CL2084Contig1
GO:0016318	biological_process	14	CL1028Contig1;CL1106Contig1;CL13057Contig1;CL1388Contig2;CL1388Contig3;CL1Contig262;CL2084Contig1;CL27412Contig1;CL32306Contig1;CL35065Contig1;CL64433Contig1;CL7656Contig1;CL7656Contig2;comp148212_c1_seq2_3
GO:0018149	biological_process	13	CL1028Contig1;CL12411Contig1;CL2084Contig1;CL34524Contig1;CL3480Contig1;CL351Contig3;CL35547Contig1;CL3996Contig1;CL3996Contig2;CL55000Contig1;CL58492Contig1;CL671Contig1;comp83138_c0_seq1_1
GO:0090175	biological_process	4	CL1028Contig1;CL2084Contig1;CL27911Contig1;CL35065Contig1
GO:0035159	biological_process	9	CL1028Contig1;CL2084Contig1;CL2470Contig1;CL2901Contig1;CL2901Contig2;CL35065Contig1;CL3901Contig1;CL9534Contig1;comp93200_c0_seq2_1
GO:0035222	biological_process	9	CL1028Contig1;CL12775Contig1;CL2084Contig1;CL37225Contig1;CL41995Contig1;CL43759Contig1;CL440Contig2;CL6253Contig1;comp147016_c0_seq2_3
GO:0006081	biological_process	3	CL102Contig2;CL11935Contig1;CL32939Contig1
GO:0044597	biological_process	2	CL102Contig2;CL16352Contig1
GO:0007586	biological_process	14	CL102Contig2;CL1045Contig1;CL10705Contig1;CL13500Contig1;CL25218Contig1;CL28781Contig1;CL40389Contig1;CL5368Contig1;CL55388Contig1;CL60010Contig1;CL66187Contig1;comp11371_c0_seq1_1;comp120613_c0_seq1_2;comp84803_c4_seq1_1
GO:0044598	biological_process	2	CL102Contig2;CL16352Contig1
GO:0016488	biological_process	1	CL102Contig2
GO:0007603	biological_process	9	CL102Contig2;CL208Contig3;CL2619Contig1;CL27704Contig1;CL32596Contig1;CL35593Contig1;CL4271Contig1;CL62236Contig1;CL7636Contig1
GO:0001523	biological_process	13	CL102Contig2;CL10497Contig1;CL208Contig3;CL24833Contig1;CL2619Contig1;CL27704Contig1;CL35593Contig1;CL37932Contig1;CL4271Contig1;CL4271Contig2;CL57405Contig1;CL7636Contig1;comp125766_c1_seq2_2
GO:0008202	biological_process	35	CL102Contig2;CL10387Contig1;CL10896Contig1;CL11604Contig1;CL1168Contig2;CL11868Contig1;CL14014Contig1;CL18263Contig1;CL20472Contig1;CL28620Contig1;CL29216Contig1;CL29401Contig1;CL30406Contig1;CL32862Contig1;CL33538Contig1;CL42817Contig1;CL497Contig1;CL56270Contig1;CL56851Contig1;CL57308Contig1;CL5881Contig1;CL59138Contig1;CL59784Contig1;CL59862Contig1;CL60669Contig1;CL62792Contig1;CL63477Contig1;…
GO:0007155	biological_process	350	CL1030Contig2;CL10673Contig1;CL10709Contig1;CL110Contig1;CL110Contig3;CL11101Contig1;CL1115Contig1;CL11311Contig1;CL11311Contig2;CL11363Contig1;CL11441Contig1;CL11451Contig1;CL11474Contig1;CL11483Contig1;CL11510Contig1;CL11545Contig1;CL11584Contig1;CL11621Contig1;CL11770Contig1;CL11784Contig1;CL12023Contig1;CL1204Contig1;CL12069Contig1;CL12331Contig1;CL1236Contig1;CL12529Contig1;CL12545Contig1;CL…
GO:0007049	biological_process	165	CL1030Contig2;CL10371Contig1;CL10797Contig1;CL1135Contig1;CL1162Contig1;CL11796Contig1;CL11836Contig1;CL12997Contig1;CL13347Contig1;CL13676Contig1;CL13729Contig1;CL13801Contig1;CL13988Contig1;CL14330Contig1;CL14721Contig1;CL1485Contig1;CL1552Contig1;CL1552Contig2;CL16116Contig1;CL1617Contig1;CL1617Contig2;CL172Contig2;CL1750Contig1;CL1826Contig1;CL1826Contig2;CL1855Contig1;CL1901Contig1;CL1Contig…
GO:0051301	biological_process	302	CL1030Contig2;CL10371Contig1;CL10797Contig1;CL11220Contig1;CL1135Contig1;CL11591Contig1;CL1162Contig2;CL11732Contig1;CL11836Contig1;CL11849Contig1;CL12062Contig1;CL12167Contig1;CL12322Contig1;CL12416Contig1;CL12435Contig1;CL12435Contig2;CL12720Contig1;CL12830Contig1;CL12997Contig1;CL13060Contig1;CL13090Contig2;CL13356Contig1;CL13477Contig1;CL13647Contig1;CL13650Contig1;CL13698Contig1;CL13829Conti…
GO:0007005	biological_process	58	CL10314Contig1;CL10829Contig1;CL1143Contig1;CL1143Contig3;CL12472Contig1;CL12548Contig1;CL1277Contig1;CL1335Contig1;CL13530Contig1;CL135Contig2;CL14986Contig1;CL16418Contig1;CL16434Contig1;CL18090Contig1;CL19285Contig1;CL1930Contig1;CL1Contig49;CL2149Contig2;CL2212Contig2;CL23851Contig1;CL25948Contig1;CL26629Contig1;CL27304Contig1;CL27866Contig1;CL28058Contig1;CL28361Contig1;CL30314Contig1;CL3094…
GO:0031034	biological_process	4	CL10321Contig1;CL14532Contig1;CL24995Contig1;CL7181Contig1
GO:0030241	biological_process	4	CL10321Contig1;CL14532Contig1;CL24995Contig1;CL7181Contig1
GO:0097202	biological_process	3	CL10333Contig1;CL26343Contig1;CL59424Contig1
GO:0032237	biological_process	1	CL10333Contig1
GO:0070588	biological_process	74	CL10333Contig1;CL10966Contig1;CL11138Contig1;CL11416Contig1;CL11992Contig1;CL12111Contig1;CL12907Contig1;CL12988Contig2;CL13538Contig1;CL148Contig3;CL1618Contig1;CL16366Contig1;CL17778Contig1;CL1813Contig1;CL18909Contig1;CL1979Contig2;CL1Contig411;CL2275Contig1;CL2424Contig2;CL2452Contig1;CL26489Contig1;CL2665Contig1;CL2665Contig2;CL28273Contig1;CL29099Contig1;CL29464Contig1;CL29919Contig1;CL3005…
GO:0060325	biological_process	25	CL10333Contig1;CL11499Contig1;CL13068Contig1;CL1Contig236;CL2293Contig1;CL28742Contig1;CL28865Contig1;CL29368Contig1;CL29874Contig1;CL32075Contig1;CL3234Contig1;CL32443Contig1;CL33575Contig1;CL36167Contig1;CL39Contig4;CL44288Contig1;CL4512Contig2;CL48303Contig1;CL6282Contig1;CL6282Contig2;CL63504Contig1;CL63922Contig1;CL9243Contig1;comp147956_c1_seq10_3;comp87069_c0_seq2_1
GO:0035108	biological_process	24	CL10333Contig1;CL11150Contig1;CL13527Contig1;CL16768Contig1;CL1863Contig1;CL1989Contig1;CL1Contig236;CL2661Contig1;CL28509Contig1;CL33473Contig1;CL39914Contig1;CL39Contig4;CL45081Contig1;CL4512Contig2;CL4968Contig1;CL52079Contig1;CL52528Contig1;CL607Contig1;CL6282Contig1;CL6282Contig2;CL63922Contig1;CL846Contig1;comp129366_c0_seq2_2;comp146046_c0_seq8_3
GO:0008285	biological_process	160	CL10333Contig1;CL11451Contig1;CL1162Contig1;CL1180Contig1;CL11929Contig1;CL11929Contig2;CL11969Contig1;CL12595Contig1;CL12803Contig1;CL13751Contig1;CL13941Contig1;CL14209Contig1;CL1519Contig1;CL1531Contig1;CL15848Contig1;CL1642Contig1;CL16768Contig1;CL1863Contig1;CL1865Contig1;CL1897Contig1;CL1897Contig2;CL1901Contig1;CL1917Contig1;CL1948Contig1;CL1Contig367;CL2045Contig1;CL20618Contig1;CL2102Con…
GO:0060021	biological_process	38	CL10333Contig1;CL13068Contig1;CL13207Contig1;CL18490Contig1;CL19786Contig1;CL1Contig236;CL2443Contig1;CL25753Contig1;CL26352Contig1;CL2661Contig1;CL27704Contig1;CL28742Contig1;CL32075Contig1;CL3234Contig1;CL32387Contig1;CL33575Contig1;CL34402Contig1;CL35153Contig1;CL39301Contig1;CL39914Contig1;CL39Contig4;CL40762Contig1;CL43116Contig1;CL44288Contig1;CL4512Contig2;CL52079Contig1;CL56669Contig1;CL5…
GO:0007389	biological_process	13	CL10333Contig1;CL11929Contig1;CL11929Contig2;CL12811Contig1;CL1863Contig1;CL20562Contig1;CL2102Contig1;CL2747Contig1;CL35177Contig1;CL35742Contig1;CL41170Contig1;CL44956Contig1;CL45140Contig1
GO:0042264	biological_process	2	CL10333Contig1;CL10400Contig1
GO:0010524	biological_process	5	CL10333Contig1;CL13217Contig1;CL16768Contig1;CL77Contig1;comp146046_c0_seq8_3
GO:0090316	biological_process	10	CL10333Contig1;CL13642Contig1;CL17274Contig1;CL17462Contig1;CL44409Contig1;CL45081Contig1;CL5185Contig1;CL61738Contig1;CL7650Contig1;CL966Contig1
GO:0045893	biological_process	250	CL10333Contig1;CL10467Contig1;CL1162Contig1;CL11782Contig1;CL11929Contig1;CL11929Contig2;CL12019Contig1;CL12119Contig1;CL12397Contig1;CL12648Contig1;CL12891Contig1;CL12903Contig1;CL12965Contig1;CL13068Contig1;CL13207Contig1;CL13225Contig1;CL13363Contig1;CL13646Contig1;CL13991Contig1;CL14031Contig1;CL14031Contig2;CL14035Contig1;CL14057Contig1;CL1414Contig1;CL15607Contig1;CL1647Contig1;CL165Contig1…
GO:0031585	biological_process	1	CL10333Contig1
GO:1901879	biological_process	1	CL10333Contig1
GO:0031647	biological_process	29	CL10333Contig1;CL1162Contig2;CL13423Contig1;CL14828Contig1;CL17274Contig1;CL19687Contig1;CL20868Contig1;CL26135Contig1;CL26688Contig1;CL2817Contig1;CL28319Contig1;CL28625Contig1;CL29423Contig1;CL30751Contig1;CL31690Contig1;CL34489Contig1;CL35151Contig1;CL35344Contig1;CL444Contig1;CL5009Contig2;CL53000Contig1;CL5454Contig1;CL54819Contig1;CL5541Contig1;CL59895Contig1;CL697Contig1;CL7012Contig1;comp…
GO:0033198	biological_process	6	CL10333Contig1;CL2877Contig1;CL46084Contig1;CL6411Contig1;CL64310Contig1;comp98216_c0_seq1_1
GO:0030154	biological_process	246	CL10338Contig1;CL10742Contig1;CL11457Contig1;CL11545Contig1;CL11683Contig1;CL11859Contig1;CL1193Contig1;CL11948Contig1;CL12020Contig1;CL12217Contig1;CL12397Contig1;CL12595Contig1;CL1269Contig1;CL12774Contig1;CL12807Contig1;CL13423Contig1;CL13436Contig1;CL13546Contig1;CL13546Contig2;CL135Contig2;CL14034Contig1;CL14366Contig1;CL14394Contig1;CL15761Contig1;CL15769Contig1;CL15848Contig1;CL1597Contig1…
GO:0031047	biological_process	50	CL10338Contig1;CL1059Contig1;CL1193Contig1;CL12641Contig1;CL17998Contig1;CL1892Contig1;CL1992Contig1;CL1Contig364;CL2290Contig2;CL26686Contig1;CL26949Contig1;CL27273Contig1;CL28182Contig1;CL28527Contig1;CL28531Contig1;CL28999Contig1;CL30678Contig1;CL31481Contig1;CL31735Contig1;CL31756Contig1;CL32339Contig1;CL32462Contig1;CL33641Contig1;CL34332Contig1;CL34656Contig1;CL35236Contig1;CL36277Contig1;C…
GO:0035280	biological_process	6	CL10338Contig1;CL27306Contig1;CL28017Contig1;CL2887Contig1;CL36595Contig1;CL50411Contig1
GO:0010586	biological_process	5	CL10338Contig1;CL34618Contig1;CL35566Contig1;CL4688Contig1;CL63392Contig1
GO:0035279	biological_process	4	CL10338Contig1;CL26949Contig1;CL28814Contig1;CL366Contig1
GO:0090625	biological_process	1	CL10338Contig1
GO:0035278	biological_process	8	CL10338Contig1;CL17998Contig1;CL26949Contig1;CL34618Contig1;CL35566Contig1;CL4688Contig1;CL47637Contig1;CL63392Contig1
GO:0045947	biological_process	5	CL10338Contig1;CL26949Contig1;CL39898Contig1;CL43870Contig1;CL64813Contig1
GO:0010628	biological_process	97	CL10338Contig1;CL10837Contig1;CL11586Contig1;CL1167Contig1;CL12218Contig1;CL12459Contig1;CL12614Contig1;CL1264Contig1;CL126Contig1;CL126Contig3;CL13646Contig1;CL13941Contig1;CL15607Contig1;CL1575Contig1;CL161Contig3;CL161Contig4;CL16418Contig1;CL17274Contig1;CL19786Contig1;CL1Contig170;CL2260Contig1;CL2343Contig2;CL2445Contig1;CL26524Contig1;CL26688Contig1;CL27119Contig1;CL2745Contig2;CL27Contig3…
GO:1900153	biological_process	14	CL10338Contig1;CL17998Contig1;CL1892Contig1;CL1992Contig1;CL26949Contig1;CL28015Contig1;CL33641Contig1;CL34656Contig1;CL47637Contig1;CL5232Contig1;CL5429Contig1;CL8054Contig1;comp49050_c0_seq1_3;comp88825_c0_seq1_1
GO:0060213	biological_process	14	CL10338Contig1;CL14547Contig1;CL17998Contig1;CL1892Contig1;CL1992Contig1;CL26949Contig1;CL28015Contig1;CL33641Contig1;CL34656Contig1;CL47637Contig1;CL5232Contig1;CL8054Contig1;comp49050_c0_seq1_3;comp88825_c0_seq1_1
GO:0009791	biological_process	53	CL10338Contig1;CL11922Contig1;CL13006Contig1;CL13382Contig1;CL13489Contig1;CL13745Contig1;CL1414Contig1;CL15685Contig1;CL161Contig3;CL161Contig4;CL16768Contig1;CL17301Contig1;CL2298Contig1;CL2718Contig1;CL27665Contig1;CL28284Contig1;CL28742Contig1;CL29248Contig1;CL30446Contig1;CL31010Contig1;CL31830Contig1;CL32327Contig1;CL3234Contig1;CL32387Contig1;CL32842Contig1;CL32958Contig1;CL33319Contig1;CL…
GO:0031054	biological_process	8	CL10338Contig1;CL26949Contig1;CL27306Contig1;CL28017Contig1;CL2887Contig1;CL366Contig1;CL366Contig2;CL50411Contig1
GO:0035196	biological_process	8	CL10338Contig1;CL27306Contig1;CL2887Contig1;CL33331Contig1;CL366Contig1;CL366Contig2;CL49256Contig1;CL50411Contig1
GO:0090502	biological_process	39	CL10338Contig1;CL1047Contig1;CL11622Contig1;CL12148Contig1;CL1574Contig1;CL1574Contig2;CL16394Contig1;CL17474Contig1;CL18335Contig1;CL2418Contig1;CL26412Contig1;CL26949Contig1;CL26977Contig1;CL28112Contig1;CL33306Contig1;CL33905Contig1;CL34571Contig1;CL361Contig1;CL366Contig1;CL366Contig2;CL40552Contig1;CL43847Contig1;CL46467Contig1;CL46875Contig1;CL4750Contig1;CL49763Contig1;CL53279Contig1;CL570…
GO:0010501	biological_process	33	CL10338Contig1;CL12850Contig1;CL21707Contig1;CL24586Contig1;CL28337Contig1;CL28420Contig1;CL28552Contig1;CL29554Contig1;CL2956Contig1;CL29747Contig1;CL30369Contig1;CL30660Contig1;CL31975Contig1;CL32143Contig1;CL32780Contig1;CL34332Contig1;CL35461Contig1;CL35752Contig1;CL38089Contig1;CL38337Contig1;CL38746Contig1;CL42095Contig1;CL4411Contig1;CL46222Contig1;CL47616Contig1;CL48307Contig1;CL54910Cont…
GO:0035087	biological_process	4	CL10338Contig1;CL22882Contig1;CL366Contig2;CL64963Contig1
GO:0036065	biological_process	32	CL10340Contig1;CL10860Contig1;CL1756Contig3;CL178Contig2;CL21865Contig1;CL22828Contig1;CL25015Contig1;CL27604Contig1;CL29908Contig1;CL30689Contig1;CL31193Contig1;CL3163Contig1;CL3610Contig2;CL37127Contig1;CL3Contig19;CL4046Contig1;CL49677Contig1;CL55765Contig1;CL56604Contig1;CL58559Contig1;CL59114Contig1;CL61004Contig1;CL6321Contig1;CL64149Contig1;CL64766Contig1;CL6530Contig1;CL66027Contig1;CL939…
GO:0071468	biological_process	6	CL10351Contig1;CL1Contig274;CL31327Contig1;CL46994Contig1;CL63626Contig1;CL9117Contig1
GO:0034198	biological_process	15	CL10351Contig1;CL13210Contig1;CL13776Contig1;CL15954Contig1;CL26352Contig1;CL28844Contig1;CL31622Contig1;CL32869Contig1;CL38988Contig1;CL48571Contig1;CL53520Contig1;CL57407Contig1;CL59431Contig1;CL65258Contig1;CL7129Contig2
GO:0072755	biological_process	1	CL10351Contig1
GO:0042149	biological_process	22	CL10351Contig1;CL11870Contig1;CL12237Contig1;CL18146Contig1;CL2855Contig2;CL28724Contig1;CL30004Contig1;CL30780Contig1;CL35523Contig1;CL3630Contig1;CL47456Contig1;CL48054Contig1;CL48797Contig1;CL50794Contig1;CL577Contig3;CL64843Contig1;CL7831Contig1;CL8432Contig1;comp121077_c1_seq2_2;comp130688_c0_seq1_2;comp87470_c0_seq5_1;comp89787_c0_seq1_1
GO:0070301	biological_process	20	CL10351Contig1;CL1421Contig1;CL25948Contig1;CL26593Contig1;CL2877Contig1;CL29033Contig1;CL29550Contig1;CL29758Contig1;CL34439Contig1;CL35006Contig1;CL40048Contig1;CL48101Contig1;CL52784Contig1;CL59004Contig1;CL62936Contig1;CL63504Contig1;comp119489_c1_seq1_2;comp144834_c1_seq2_3;comp191942_c0_seq1_3;comp92410_c1_seq1_1
GO:1990253	biological_process	5	CL10351Contig1;CL15954Contig1;CL31622Contig1;CL32869Contig1;CL65258Contig1
GO:0071494	biological_process	1	CL10351Contig1
GO:0060548	biological_process	21	CL10351Contig1;CL11929Contig1;CL11929Contig2;CL12005Contig1;CL12630Contig1;CL16418Contig1;CL25948Contig1;CL30004Contig1;CL32019Contig1;CL33322Contig1;CL40458Contig1;CL4076Contig1;CL41237Contig1;CL5293Contig1;CL59004Contig1;CL62123Contig1;CL7109Contig1;CL8186Contig1;comp142025_c0_seq3_3;comp144834_c1_seq2_3;comp92410_c1_seq1_1
GO:0031953	biological_process	3	CL10351Contig1;CL23057Contig1;CL46994Contig1
GO:0031333	biological_process	5	CL10351Contig1;CL17274Contig1;CL29499Contig1;CL61373Contig1;CL63011Contig1
GO:0001933	biological_process	39	CL10351Contig1;CL12852Contig1;CL13068Contig1;CL14797Contig1;CL16418Contig1;CL1901Contig1;CL1957Contig1;CL19823Contig1;CL1Contig236;CL20756Contig1;CL21851Contig1;CL2212Contig2;CL26967Contig1;CL29922Contig1;CL320Contig1;CL32463Contig1;CL32773Contig1;CL39623Contig1;CL39Contig4;CL40458Contig1;CL44288Contig1;CL4512Contig2;CL4572Contig1;CL46994Contig1;CL48685Contig1;CL50794Contig1;CL55051Contig1;CL5900…
GO:0097201	biological_process	1	CL10351Contig1
GO:1990138	biological_process	10	CL10351Contig1;CL1162Contig2;CL13320Contig1;CL15954Contig1;CL20868Contig1;CL31622Contig1;CL4127Contig1;CL65258Contig1;comp132111_c0_seq2_3;comp134184_c0_seq3_3
GO:0045666	biological_process	22	CL10351Contig1;CL11929Contig1;CL11929Contig2;CL1421Contig1;CL1472Contig1;CL1919Contig1;CL2145Contig1;CL29510Contig1;CL32633Contig1;CL33322Contig1;CL33924Contig1;CL34063Contig1;CL4139Contig1;CL4197Contig1;CL4384Contig1;CL50415Contig1;CL6985Contig1;comp123564_c0_seq1_1;comp12849_c0_seq1_1;comp136441_c0_seq1_3;comp219200_c0_seq1_3;comp42470_c0_seq1_3
GO:0071264	biological_process	1	CL10351Contig1
GO:0060733	biological_process	1	CL10351Contig1
GO:0032543	biological_process	35	CL10352Contig1;CL131Contig1;CL15867Contig1;CL15994Contig1;CL25743Contig1;CL26393Contig1;CL28417Contig1;CL29832Contig1;CL29837Contig1;CL31165Contig1;CL31969Contig1;CL31995Contig1;CL32317Contig1;CL32717Contig1;CL32772Contig1;CL34152Contig1;CL34484Contig1;CL34897Contig1;CL35114Contig1;CL35260Contig1;CL36711Contig1;CL36866Contig1;CL4878Contig1;CL50679Contig1;CL5404Contig1;CL57660Contig1;CL57954Contig…
GO:0048870	biological_process	11	CL10362Contig1;CL15970Contig1;CL26362Contig1;CL27939Contig1;CL29007Contig1;CL29421Contig1;CL295Contig1;CL34291Contig1;CL43940Contig1;comp184077_c0_seq1_3;comp21051_c0_seq1_1
GO:0050830	biological_process	30	CL10362Contig1;CL14027Contig1;CL15419Contig1;CL20953Contig1;CL2535Contig1;CL26362Contig1;CL28885Contig1;CL29173Contig1;CL2979Contig1;CL31738Contig1;CL32016Contig1;CL34508Contig1;CL34638Contig1;CL35246Contig1;CL38396Contig1;CL38988Contig1;CL3945Contig1;CL39607Contig1;CL39669Contig1;CL43940Contig1;CL47904Contig1;CL50190Contig1;CL55994Contig1;CL6007Contig1;CL60985Contig1;CL63270Contig1;CL65802Contig…
GO:0048017	biological_process	4	CL10362Contig1;CL1066Contig1;CL26362Contig1;CL43940Contig1
GO:0006643	biological_process	5	CL10362Contig1;CL26362Contig1;CL43940Contig1;CL65572Contig1;comp89333_c0_seq1_1
GO:0006654	biological_process	9	CL10362Contig1;CL1066Contig1;CL26332Contig1;CL26362Contig1;CL35935Contig1;CL37268Contig1;CL43940Contig1;CL61619Contig1;CL9684Contig1
GO:0046473	biological_process	3	CL10362Contig1;CL26362Contig1;CL43940Contig1
GO:0008654	biological_process	29	CL10362Contig1;CL12547Contig2;CL14892Contig1;CL14956Contig1;CL18005Contig1;CL20764Contig1;CL26362Contig1;CL26680Contig1;CL28377Contig1;CL32991Contig1;CL35935Contig1;CL36012Contig1;CL37268Contig1;CL37830Contig1;CL38315Contig1;CL39857Contig1;CL40332Contig1;CL43454Contig1;CL43940Contig1;CL47545Contig1;CL60130Contig1;CL60883Contig1;CL64830Contig1;CL8111Contig1;comp123745_c0_seq3_2;comp124225_c0_seq24…
GO:0009395	biological_process	17	CL10362Contig1;CL1189Contig1;CL16422Contig1;CL1870Contig1;CL1870Contig2;CL26362Contig1;CL32622Contig1;CL41352Contig1;CL43940Contig1;CL48119Contig1;CL48509Contig1;CL59895Contig1;CL61509Contig1;CL64614Contig1;comp105043_c0_seq1_1;comp139595_c0_seq2_3;comp152001_c0_seq1_2
GO:0030334	biological_process	41	CL10362Contig1;CL1066Contig1;CL1135Contig1;CL11586Contig1;CL12639Contig1;CL12976Contig1;CL13492Contig1;CL13742Contig1;CL1535Contig2;CL15970Contig1;CL1750Contig1;CL26362Contig1;CL26971Contig1;CL27939Contig1;CL27Contig2;CL2907Contig2;CL29421Contig1;CL34727Contig1;CL37637Contig1;CL38305Contig1;CL41658Contig1;CL4378Contig1;CL43832Contig1;CL43940Contig1;CL45827Contig1;CL49494Contig1;CL5226Contig1;CL52…
GO:0032534	biological_process	3	CL10362Contig1;CL26362Contig1;CL43940Contig1
GO:0050764	biological_process	8	CL10362Contig1;CL1066Contig1;CL10709Contig1;CL26362Contig1;CL2698Contig3;CL287Contig4;CL43940Contig1;comp136808_c0_seq1_3
GO:0060627	biological_process	7	CL10362Contig1;CL16422Contig1;CL26362Contig1;CL26857Contig1;CL34371Contig1;CL43940Contig1;CL53050Contig1
GO:0070836	biological_process	6	CL10364Contig1;CL1307Contig1;CL15217Contig1;CL37730Contig1;CL48686Contig1;comp124326_c1_seq1_2
GO:0031295	biological_process	9	CL10364Contig1;CL12253Contig1;CL1307Contig1;CL15217Contig1;CL29428Contig1;CL37730Contig1;CL57124Contig1;CL8504Contig1;comp124326_c1_seq1_2
GO:0046677	biological_process	20	CL1036Contig2;CL10672Contig1;CL11647Contig1;CL14450Contig1;CL14529Contig1;CL15347Contig1;CL1984Contig1;CL2017Contig1;CL2405Contig1;CL26343Contig1;CL27474Contig1;CL3221Contig2;CL42912Contig1;CL49213Contig1;CL50240Contig1;CL54006Contig1;CL59424Contig1;CL62655Contig1;CL8746Contig1;comp134415_c0_seq2_3
GO:0046898	biological_process	4	CL1036Contig2;CL14529Contig1;CL43630Contig1;CL62655Contig1
GO:0050427	biological_process	7	CL10387Contig1;CL35846Contig1;CL56270Contig1;CL63157Contig1;comp11371_c0_seq1_1;comp132812_c0_seq1_2;comp20067_c0_seq1_3
GO:0006576	biological_process	2	CL10387Contig1;comp132812_c0_seq1_2
GO:0030855	biological_process	57	CL10387Contig1;CL11604Contig1;CL11929Contig1;CL11929Contig2;CL12903Contig1;CL12979Contig1;CL13995Contig1;CL18263Contig1;CL1867Contig1;CL19795Contig1;CL20472Contig1;CL25420Contig1;CL26649Contig1;CL2694Contig1;CL28165Contig1;CL28352Contig1;CL28381Contig1;CL28903Contig1;CL29216Contig1;CL30406Contig1;CL32785Contig1;CL32876Contig1;CL33961Contig1;CL35220Contig1;CL35655Contig1;CL3960Contig1;CL41170Conti…
GO:0009812	biological_process	11	CL10387Contig1;CL11604Contig1;CL18263Contig1;CL20472Contig1;CL29216Contig1;CL30406Contig1;CL497Contig1;CL57308Contig1;CL62792Contig1;CL7245Contig1;comp132812_c0_seq1_2
GO:0018958	biological_process	4	CL10387Contig1;CL497Contig1;CL56270Contig1;comp132812_c0_seq1_2
GO:0051923	biological_process	18	CL10387Contig1;CL11604Contig1;CL12199Contig1;CL18263Contig1;CL20345Contig1;CL20472Contig1;CL27363Contig1;CL29216Contig1;CL30406Contig1;CL35846Contig1;CL497Contig1;CL56270Contig1;CL57308Contig1;CL62792Contig1;CL63157Contig1;CL7245Contig1;comp11371_c0_seq1_1;comp132812_c0_seq1_2
GO:0042403	biological_process	19	CL10387Contig1;CL1074Contig1;CL11046Contig1;CL11539Contig1;CL11604Contig1;CL18263Contig1;CL20472Contig1;CL2806Contig1;CL29216Contig1;CL29761Contig1;CL30406Contig1;CL3063Contig1;CL497Contig1;CL57308Contig1;CL61815Contig1;CL62792Contig1;CL7245Contig1;comp122220_c0_seq2_2;comp132812_c0_seq1_2
GO:0006805	biological_process	48	CL10387Contig1;CL10734Contig1;CL11604Contig1;CL11736Contig1;CL13393Contig1;CL18263Contig1;CL20472Contig1;CL2487Contig2;CL26464Contig1;CL26978Contig1;CL26995Contig1;CL28764Contig1;CL29216Contig1;CL29401Contig1;CL30406Contig1;CL33397Contig1;CL33999Contig1;CL34516Contig1;CL3461Contig1;CL3461Contig2;CL35846Contig1;CL3697Contig1;CL37553Contig1;CL38291Contig1;CL49341Contig1;CL494Contig2;CL497Contig1;CL…
GO:0046323	biological_process	10	CL10397Contig1;CL11870Contig1;CL1531Contig1;CL2020Contig1;CL30607Contig1;CL35678Contig1;CL43281Contig1;CL43284Contig1;CL65765Contig1;CL7347Contig1
GO:1904659	biological_process	11	CL10397Contig1;CL11870Contig1;CL2020Contig1;CL30607Contig1;CL38288Contig1;CL43281Contig1;CL43284Contig1;CL65765Contig1;CL7347Contig1;CL7383Contig1;comp74817_c0_seq1_2
GO:0035428	biological_process	8	CL10397Contig1;CL11870Contig1;CL2020Contig1;CL30607Contig1;CL43281Contig1;CL43284Contig1;CL65765Contig1;CL7347Contig1
GO:0015992	biological_process	45	CL10397Contig1;CL11870Contig1;CL13419Contig1;CL1373Contig1;CL14269Contig1;CL15458Contig1;CL2020Contig1;CL24473Contig1;CL25109Contig1;CL26938Contig1;CL29440Contig1;CL29454Contig1;CL30607Contig1;CL36534Contig1;CL36977Contig1;CL37396Contig1;CL3770Contig1;CL40058Contig1;CL40526Contig1;CL42525Contig1;CL42534Contig1;CL42887Contig1;CL43281Contig1;CL43284Contig1;CL4576Contig2;CL45789Contig1;CL53516Contig…
GO:0042631	biological_process	3	CL103Contig3;CL51744Contig1;comp72985_c0_seq2_1
GO:0032876	biological_process	6	CL103Contig3;CL13650Contig1;CL45664Contig1;CL471Contig1;CL65200Contig1;comp72985_c0_seq2_1
GO:0045892	biological_process	238	CL103Contig3;CL10680Contig1;CL10685Contig2;CL11114Contig1;CL1135Contig1;CL11451Contig1;CL1145Contig1;CL11646Contig1;CL1167Contig1;CL11755Contig1;CL11782Contig1;CL11866Contig1;CL11929Contig1;CL11929Contig2;CL12019Contig1;CL12119Contig1;CL12218Contig1;CL12423Contig1;CL12423Contig2;CL12472Contig1;CL1264Contig1;CL12803Contig1;CL12903Contig1;CL13166Contig1;CL13207Contig1;CL13211Contig1;CL13225Contig1;…
GO:0008361	biological_process	15	CL103Contig3;CL1Contig170;CL3155Contig1;CL33042Contig1;CL33803Contig1;CL37915Contig1;CL45575Contig1;CL49806Contig1;CL55582Contig1;CL65364Contig1;CL66029Contig1;CL7630Contig1;CL7858Contig1;comp143673_c0_seq27_3;comp72985_c0_seq2_1
GO:2000038	biological_process	2	CL103Contig3;comp72985_c0_seq2_1
GO:2000037	biological_process	2	CL103Contig3;comp72985_c0_seq2_1
GO:0009414	biological_process	26	CL103Contig3;CL2397Contig1;CL24792Contig1;CL26037Contig1;CL2629Contig1;CL30829Contig1;CL38897Contig1;CL38969Contig1;CL39235Contig1;CL42248Contig1;CL42523Contig1;CL42899Contig1;CL43198Contig1;CL43630Contig1;CL43673Contig1;CL51564Contig1;CL53026Contig1;CL57694Contig1;CL58725Contig1;CL59586Contig1;CL64443Contig1;CL65527Contig1;CL65885Contig1;CL884Contig3;comp105363_c0_seq1_1;comp72985_c0_seq2_1
GO:0010090	biological_process	4	CL103Contig3;CL40055Contig1;CL61429Contig1;comp72985_c0_seq2_1
GO:1901343	biological_process	1	CL10400Contig1
GO:0042265	biological_process	1	CL10400Contig1
GO:0036138	biological_process	1	CL10400Contig1
GO:0030947	biological_process	2	CL10400Contig1;CL26136Contig1
GO:0030476	biological_process	1	CL10408Contig1
GO:0048701	biological_process	18	CL10419Contig1;CL12019Contig1;CL12175Contig1;CL29268Contig1;CL29874Contig1;CL30016Contig1;CL3066Contig1;CL32443Contig1;CL32773Contig1;CL37527Contig1;CL39527Contig1;CL41210Contig1;CL6418Contig1;CL7411Contig1;CL893Contig1;CL970Contig2;comp144936_c0_seq5_3;comp94798_c0_seq2_1
GO:0008284	biological_process	134	CL10419Contig1;CL10613Contig1;CL11220Contig1;CL11500Contig1;CL1168Contig2;CL11967Contig1;CL12253Contig1;CL12624Contig1;CL1264Contig1;CL1318Contig2;CL13356Contig1;CL13604Contig1;CL1373Contig1;CL14010Contig1;CL15567Contig1;CL166Contig4;CL166Contig5;CL16812Contig1;CL1778Contig1;CL17806Contig1;CL1925Contig1;CL19786Contig1;CL1Contig472;CL1Contig540;CL2075Contig1;CL21273Contig1;CL2284Contig1;CL2316Cont…
GO:0000398	biological_process	141	CL1041Contig1;CL10528Contig1;CL10957Contig1;CL1131Contig2;CL11858Contig1;CL12084Contig1;CL12775Contig1;CL12785Contig1;CL13300Contig1;CL13357Contig1;CL1379Contig2;CL1452Contig1;CL15186Contig1;CL16886Contig1;CL17882Contig1;CL18682Contig1;CL1892Contig1;CL1935Contig1;CL1957Contig1;CL19666Contig1;CL19855Contig1;CL20818Contig1;CL21371Contig1;CL22315Contig1;CL23285Contig1;CL240Contig1;CL240Contig2;CL244…
GO:0000245	biological_process	18	CL10424Contig1;CL25762Contig1;CL2864Contig1;CL29167Contig1;CL2956Contig1;CL31839Contig1;CL33169Contig1;CL37126Contig1;CL37733Contig1;CL38089Contig1;CL38229Contig1;CL41926Contig1;CL57469Contig1;comp110847_c0_seq1_1;comp121139_c3_seq11_2;comp126326_c0_seq1_2;comp197393_c0_seq1_3;comp231623_c0_seq1_3
GO:0006897	biological_process	124	CL10429Contig1;CL11717Contig1;CL1190Contig1;CL12310Contig1;CL12985Contig1;CL13591Contig1;CL14188Contig1;CL15592Contig1;CL1617Contig2;CL16856Contig1;CL17274Contig1;CL1756Contig3;CL18104Contig1;CL19157Contig1;CL1Contig150;CL1Contig225;CL208Contig1;CL2115Contig1;CL21865Contig1;CL2212Contig2;CL23319Contig1;CL24290Contig1;CL24558Contig1;CL24674Contig1;CL24675Contig1;CL25887Contig1;CL26967Contig1;CL270…
GO:0034453	biological_process	10	CL1043Contig1;CL1043Contig2;CL28047Contig1;CL28642Contig1;CL4082Contig1;CL4485Contig1;CL50883Contig1;CL61397Contig1;CL933Contig1;comp148520_c1_seq3_3
GO:0006888	biological_process	68	CL10450Contig1;CL10737Contig1;CL13699Contig1;CL15941Contig1;CL17155Contig1;CL1Contig173;CL1Contig256;CL20608Contig1;CL2063Contig1;CL2308Contig2;CL25862Contig1;CL25959Contig1;CL26037Contig1;CL26614Contig1;CL27009Contig1;CL27264Contig1;CL27750Contig1;CL28258Contig1;CL28436Contig1;CL28557Contig1;CL29032Contig1;CL29231Contig1;CL29316Contig1;CL30530Contig1;CL30554Contig1;CL30928Contig1;CL32080Contig1;…
GO:0048821	biological_process	10	CL10450Contig1;CL10737Contig1;CL28436Contig1;CL29316Contig1;CL32080Contig1;CL32238Contig1;CL5741Contig1;CL63587Contig1;CL6604Contig1;CL9953Contig1
GO:0055072	biological_process	21	CL10450Contig1;CL10680Contig1;CL10737Contig1;CL11636Contig1;CL11713Contig1;CL13745Contig1;CL13896Contig1;CL26564Contig1;CL28436Contig1;CL29316Contig1;CL30058Contig1;CL31309Contig1;CL32080Contig1;CL34797Contig1;CL35326Contig1;CL35723Contig1;CL39268Contig1;CL48062Contig1;CL59296Contig1;CL7180Contig1;CL8793Contig1
GO:0015672	biological_process	6	CL10450Contig1;CL10737Contig1;CL28436Contig1;CL29316Contig1;CL32080Contig1;CL39753Contig1
GO:0006779	biological_process	9	CL10450Contig1;CL10672Contig1;CL10737Contig1;CL28436Contig1;CL28828Contig1;CL29316Contig1;CL32080Contig1;CL60464Contig1;comp134415_c0_seq2_3
GO:0072661	biological_process	22	CL10450Contig1;CL10737Contig1;CL1863Contig1;CL24078Contig1;CL26680Contig1;CL26688Contig1;CL28436Contig1;CL29316Contig1;CL29423Contig1;CL30922Contig1;CL32080Contig1;CL32463Contig1;CL34489Contig1;CL36466Contig1;CL43483Contig1;CL444Contig1;CL48845Contig1;CL49872Contig1;CL58336Contig1;CL6918Contig1;comp100163_c0_seq1_1;comp94498_c0_seq7_1
GO:0015986	biological_process	36	CL10451Contig1;CL11710Contig1;CL1177Contig2;CL16959Contig1;CL17508Contig1;CL17956Contig1;CL23514Contig1;CL23744Contig1;CL23861Contig1;CL28035Contig1;CL28510Contig1;CL2992Contig1;CL3057Contig1;CL33830Contig1;CL35584Contig1;CL37215Contig1;CL3770Contig1;CL39779Contig1;CL4114Contig1;CL42027Contig1;CL51661Contig1;CL52289Contig1;CL54317Contig1;CL54327Contig1;CL55017Contig1;CL55104Contig1;CL5579Contig1;…
GO:1990001	biological_process	35	CL10455Contig1;CL11433Contig1;CL12620Contig1;CL12857Contig1;CL13415Contig1;CL14143Contig1;CL1419Contig1;CL18455Contig1;CL18601Contig1;CL19494Contig1;CL27599Contig1;CL29111Contig1;CL29754Contig1;CL32148Contig1;CL3241Contig1;CL41484Contig1;CL42859Contig1;CL4517Contig1;CL48399Contig1;CL48Contig5;CL55097Contig1;CL55570Contig1;CL59766Contig1;CL61468Contig1;CL61957Contig1;CL66037Contig1;CL8743Contig1;C…
GO:0043066	biological_process	264	CL10455Contig1;CL1070Contig1;CL10895Contig1;CL1094Contig1;CL1094Contig2;CL1105Contig1;CL11404Contig1;CL1145Contig1;CL11603Contig1;CL1162Contig2;CL11967Contig1;CL12019Contig1;CL12119Contig1;CL12207Contig1;CL12218Contig1;CL12237Contig1;CL12262Contig1;CL12472Contig1;CL12620Contig1;CL12962Contig1;CL13625Contig1;CL1373Contig1;CL13769Contig1;CL13843Contig1;CL13855Contig1;CL13855Contig2;CL13941Contig1;C…
GO:0016567	biological_process	343	CL10455Contig1;CL11433Contig1;CL11600Contig1;CL11659Contig1;CL1170Contig1;CL12020Contig1;CL12263Contig1;CL12274Contig1;CL12284Contig1;CL12404Contig1;CL12565Contig1;CL12620Contig1;CL12761Contig1;CL127Contig8;CL12857Contig1;CL12895Contig1;CL12906Contig1;CL12925Contig1;CL12959Contig1;CL13038Contig1;CL13090Contig2;CL13145Contig1;CL13305Contig1;CL13356Contig1;CL13363Contig1;CL13415Contig1;CL13465Conti…
GO:0070247	biological_process	2	CL10455Contig1;CL12620Contig1
GO:0009966	biological_process	19	CL10455Contig1;CL11433Contig1;CL12620Contig1;CL18601Contig1;CL27108Contig1;CL28414Contig1;CL29754Contig1;CL3206Contig1;CL32148Contig1;CL3401Contig1;CL36136Contig1;CL42973Contig1;CL4517Contig1;CL50996Contig1;CL52693Contig1;CL56050Contig1;CL94Contig8;comp123662_c1_seq50_2;comp146513_c0_seq5_3
GO:0009612	biological_process	20	CL10456Contig1;CL10500Contig2;CL1339Contig1;CL1863Contig1;CL2368Contig2;CL2629Contig1;CL26570Contig1;CL29464Contig1;CL30204Contig1;CL32003Contig1;CL32843Contig1;CL36057Contig1;CL37450Contig1;CL38768Contig1;CL4540Contig1;CL52449Contig1;CL60224Contig1;CL7805Contig1;comp130527_c0_seq1_3;comp134103_c0_seq1_3
GO:0031532	biological_process	34	CL1045Contig1;CL13500Contig1;CL19446Contig1;CL1Contig288;CL1Contig535;CL26548Contig1;CL26680Contig1;CL27471Contig1;CL28273Contig1;CL28414Contig1;CL29464Contig1;CL29877Contig1;CL30223Contig1;CL30466Contig1;CL33109Contig1;CL336Contig1;CL336Contig2;CL34086Contig1;CL35013Contig1;CL42447Contig1;CL4380Contig1;CL51442Contig1;CL57014Contig1;CL59911Contig1;CL62658Contig1;CL65364Contig1;CL66187Contig1;CL92…
GO:0032870	biological_process	37	CL1045Contig1;CL12350Contig1;CL13292Contig1;CL13500Contig1;CL13624Contig2;CL17605Contig1;CL1777Contig2;CL1Contig248;CL23739Contig1;CL2492Contig1;CL28286Contig1;CL29004Contig1;CL29453Contig1;CL29577Contig1;CL29635Contig1;CL30510Contig1;CL32042Contig1;CL32463Contig1;CL33987Contig1;CL40287Contig1;CL406Contig1;CL406Contig2;CL41766Contig1;CL44142Contig1;CL4638Contig2;CL48990Contig1;CL52947Contig1;CL55…
GO:0038188	biological_process	4	CL1045Contig1;CL13500Contig1;CL66187Contig1;comp84803_c4_seq1_1
GO:0042755	biological_process	13	CL1045Contig1;CL12357Contig1;CL13500Contig1;CL30522Contig1;CL33961Contig1;CL3960Contig1;CL47441Contig1;CL6042Contig1;CL66287Contig1;CL8349Contig1;CL939Contig1;comp84803_c4_seq1_1;comp94548_c0_seq2_1
GO:0007631	biological_process	19	CL1045Contig1;CL1233Contig1;CL1233Contig2;CL12350Contig1;CL13292Contig1;CL13489Contig1;CL13500Contig1;CL26524Contig1;CL29577Contig1;CL29635Contig1;CL30510Contig1;CL33987Contig1;CL40287Contig1;CL41766Contig1;CL442Contig2;CL4508Contig1;CL66187Contig1;CL6940Contig1;comp84803_c4_seq1_1
GO:0001696	biological_process	4	CL1045Contig1;CL13500Contig1;CL66187Contig1;comp84803_c4_seq1_1
GO:0030073	biological_process	13	CL1045Contig1;CL126Contig1;CL126Contig3;CL13500Contig1;CL3042Contig1;CL3042Contig2;CL32387Contig1;CL34797Contig1;CL38250Contig1;CL66187Contig1;CL6805Contig1;comp147950_c1_seq23_3;comp84803_c4_seq1_1
GO:0031100	biological_process	22	CL1045Contig1;CL11088Contig1;CL11088Contig2;CL11413Contig1;CL11619Contig1;CL1195Contig1;CL13365Contig1;CL13500Contig1;CL21961Contig1;CL27014Contig1;CL30325Contig1;CL54874Contig1;CL557Contig2;CL59895Contig1;CL66116Contig1;CL66187Contig1;CL6946Contig1;CL8545Contig1;comp121615_c0_seq7_2;comp140757_c0_seq9_3;comp80454_c0_seq1_1;comp84803_c4_seq1_1
GO:0031016	biological_process	13	CL1045Contig1;CL11499Contig1;CL12362Contig1;CL13500Contig1;CL2102Contig1;CL2293Contig1;CL32387Contig1;CL43116Contig1;CL54540Contig1;CL66187Contig1;CL7014Contig1;comp185495_c0_seq1_3;comp84803_c4_seq1_1
GO:0030157	biological_process	6	CL1045Contig1;CL13500Contig1;CL46498Contig1;CL50333Contig1;CL66187Contig1;comp84803_c4_seq1_1
GO:0007204	biological_process	48	CL1045Contig1;CL12647Contig1;CL13411Contig1;CL13500Contig1;CL1558Contig2;CL1Contig495;CL2086Contig1;CL24831Contig1;CL28860Contig1;CL29464Contig1;CL2Contig17;CL31271Contig1;CL32168Contig1;CL35104Contig1;CL35270Contig1;CL35487Contig1;CL3636Contig1;CL3792Contig1;CL4369Contig1;CL43866Contig1;CL43986Contig1;CL442Contig2;CL44841Contig1;CL44993Contig1;CL45030Contig1;CL4531Contig1;CL4531Contig2;CL4540Con…
GO:0090274	biological_process	4	CL1045Contig1;CL13500Contig1;CL66187Contig1;comp84803_c4_seq1_1
GO:0002023	biological_process	7	CL1045Contig1;CL13500Contig1;CL31271Contig1;CL43866Contig1;CL66187Contig1;CL890Contig2;comp84803_c4_seq1_1
GO:0051924	biological_process	15	CL1045Contig1;CL10966Contig1;CL12907Contig1;CL13500Contig1;CL17778Contig1;CL26688Contig1;CL29423Contig1;CL34489Contig1;CL444Contig1;CL46084Contig1;CL6344Contig1;CL66187Contig1;CL8195Contig1;comp162945_c0_seq1_1;comp84803_c4_seq1_1
GO:0046883	biological_process	7	CL1045Contig1;CL13500Contig1;CL2Contig17;CL5589Contig1;CL6134Contig1;CL66187Contig1;comp84803_c4_seq1_1
GO:0043266	biological_process	5	CL1045Contig1;CL13500Contig1;CL38730Contig1;CL66187Contig1;comp84803_c4_seq1_1
GO:0051384	biological_process	26	CL1045Contig1;CL12362Contig1;CL13500Contig1;CL14098Contig1;CL2368Contig2;CL26961Contig1;CL27474Contig1;CL30325Contig1;CL30811Contig1;CL30965Contig1;CL31370Contig1;CL32148Contig1;CL34281Contig1;CL35079Contig1;CL45681Contig1;CL54715Contig1;CL56577Contig1;CL59895Contig1;CL66187Contig1;CL8545Contig1;CL8736Contig1;CL8973Contig2;comp109911_c0_seq1_1;comp143386_c0_seq2_3;comp151580_c0_seq1_3;comp84803_c…
GO:0009408	biological_process	60	CL1045Contig1;CL10711Contig1;CL11603Contig1;CL1167Contig1;CL13500Contig1;CL16792Contig1;CL18104Contig1;CL18804Contig1;CL18929Contig1;CL1984Contig1;CL21961Contig1;CL2368Contig2;CL26128Contig1;CL26180Contig1;CL2629Contig1;CL27328Contig1;CL28220Contig1;CL29338Contig1;CL30941Contig1;CL3159Contig1;CL3199Contig1;CL32551Contig1;CL32Contig6;CL33151Contig1;CL37394Contig1;CL37450Contig1;CL3874Contig2;CL400…
GO:0032496	biological_process	57	CL1045Contig1;CL11500Contig1;CL12509Contig1;CL12937Contig1;CL13500Contig1;CL13633Contig1;CL14450Contig1;CL15567Contig1;CL161Contig3;CL161Contig4;CL16396Contig1;CL22907Contig1;CL2368Contig2;CL2382Contig1;CL25385Contig1;CL26106Contig1;CL26312Contig1;CL26343Contig1;CL27288Contig1;CL27474Contig1;CL2769Contig1;CL29004Contig1;CL29378Contig1;CL2979Contig1;CL29929Contig1;CL30314Contig1;CL30466Contig1;CL3…
GO:0007584	biological_process	39	CL1045Contig1;CL12298Contig1;CL12389Contig1;CL13500Contig1;CL15807Contig1;CL16434Contig1;CL2269Contig2;CL2368Contig2;CL25218Contig1;CL26961Contig1;CL27789Contig1;CL29374Contig1;CL29996Contig1;CL30965Contig1;CL3389Contig1;CL36122Contig1;CL36Contig5;CL3994Contig1;CL40464Contig1;CL42133Contig1;CL4358Contig1;CL44242Contig1;CL46084Contig1;CL49682Contig1;CL54874Contig1;CL56577Contig1;CL624Contig1;CL642…
GO:1901652	biological_process	27	CL1045Contig1;CL12350Contig1;CL13292Contig1;CL13500Contig1;CL13624Contig2;CL1777Contig2;CL1Contig248;CL23739Contig1;CL2492Contig1;CL29453Contig1;CL29577Contig1;CL29635Contig1;CL30510Contig1;CL32042Contig1;CL33987Contig1;CL40287Contig1;CL41766Contig1;CL44142Contig1;CL48990Contig1;CL52947Contig1;CL55584Contig1;CL66187Contig1;CL6940Contig1;CL8996Contig1;CL9760Contig1;comp124461_c0_seq1_2;comp84803_c…
GO:0009314	biological_process	16	CL1045Contig1;CL13500Contig1;CL13650Contig1;CL13698Contig1;CL22276Contig1;CL27502Contig1;CL28963Contig1;CL32269Contig1;CL382Contig1;CL382Contig2;CL66187Contig1;CL66287Contig1;comp107164_c0_seq1_1;comp190620_c0_seq1_3;comp84803_c4_seq1_1;comp85522_c1_seq2_1
GO:0042594	biological_process	28	CL1045Contig1;CL1167Contig1;CL13120Contig1;CL13500Contig1;CL16434Contig1;CL25218Contig1;CL26128Contig1;CL2629Contig1;CL27789Contig1;CL28306Contig1;CL30941Contig1;CL31440Contig1;CL3199Contig1;CL32014Contig1;CL32958Contig1;CL366Contig2;CL40249Contig1;CL44409Contig1;CL4854Contig1;CL54715Contig1;CL65011Contig1;CL66187Contig1;CL8137Contig1;comp135252_c2_seq16_3;comp148308_c1_seq1_3;comp60912_c0_seq1_1…
GO:0048545	biological_process	12	CL1045Contig1;CL13217Contig1;CL13500Contig1;CL30163Contig1;CL32794Contig1;CL51927Contig1;CL53093Contig1;CL571Contig1;CL7531Contig1;CL77Contig1;comp84803_c4_seq1_1;comp90650_c0_seq2_1
GO:0001659	biological_process	14	CL1045Contig1;CL13500Contig1;CL28352Contig1;CL2Contig17;CL30263Contig1;CL36407Contig1;CL39298Contig1;CL40511Contig1;CL42415Contig1;CL61548Contig1;CL66168Contig1;CL66187Contig1;CL9121Contig1;comp84803_c4_seq1_1
GO:0006309	biological_process	7	CL1047Contig1;CL28387Contig1;CL28397Contig1;CL31971Contig1;CL35274Contig1;CL366Contig1;CL366Contig2
GO:0000737	biological_process	5	CL1047Contig1;CL27250Contig1;CL27539Contig1;CL45078Contig1;CL51463Contig1
GO:0006401	biological_process	11	CL1047Contig1;CL13760Contig1;CL18335Contig1;CL26977Contig1;CL27984Contig1;CL28330Contig1;CL57075Contig1;CL61542Contig1;CL6595Contig1;comp155868_c0_seq1_1;comp156106_c0_seq1_3
GO:1901810	biological_process	5	CL10497Contig1;CL37932Contig1;CL4271Contig2;CL57405Contig1;comp125766_c1_seq2_2
GO:0042574	biological_process	11	CL10497Contig1;CL20821Contig1;CL29882Contig1;CL37932Contig1;CL4271Contig1;CL4271Contig2;CL54540Contig1;CL57405Contig1;CL7636Contig1;comp125766_c1_seq2_2;comp45445_c0_seq1_3
GO:0042572	biological_process	26	CL10497Contig1;CL10869Contig1;CL12727Contig1;CL12889Contig1;CL13376Contig1;CL20821Contig1;CL24833Contig1;CL26094Contig1;CL2619Contig1;CL27704Contig1;CL28505Contig1;CL29882Contig1;CL35593Contig1;CL37932Contig1;CL40006Contig1;CL4271Contig1;CL4271Contig2;CL54540Contig1;CL5647Contig1;CL5647Contig2;CL57405Contig1;CL7636Contig1;comp117051_c0_seq1_1;comp125766_c1_seq2_2;comp139791_c0_seq8_3;comp45445_c0…
GO:0003231	biological_process	2	CL10500Contig2;CL30204Contig1
GO:0090102	biological_process	6	CL10500Contig2;CL12241Contig1;CL15799Contig1;CL30204Contig1;CL43116Contig1;CL57467Contig1
GO:0007186	biological_process	153	CL10500Contig2;CL1052Contig1;CL10939Contig1;CL11228Contig1;CL11558Contig1;CL12045Contig1;CL1204Contig1;CL12075Contig1;CL12647Contig1;CL12809Contig1;CL1283Contig1;CL12955Contig1;CL13152Contig1;CL1318Contig2;CL13192Contig1;CL1322Contig1;CL1372Contig1;CL1558Contig2;CL15946Contig1;CL16871Contig1;CL1777Contig2;CL18354Contig1;CL19895Contig1;CL19Contig12;CL1Contig495;CL20744Contig1;CL22008Contig1;CL2392…
GO:0007613	biological_process	35	CL10500Contig2;CL11341Contig1;CL1339Contig1;CL13640Contig1;CL1414Contig1;CL17533Contig1;CL1827Contig1;CL1Contig411;CL22762Contig1;CL26092Contig1;CL2937Contig1;CL2Contig17;CL30204Contig1;CL30706Contig1;CL33728Contig1;CL33926Contig1;CL37468Contig1;CL3789Contig2;CL39898Contig1;CL41689Contig1;CL43870Contig1;CL4854Contig1;CL49682Contig1;CL53400Contig1;CL5639Contig1;CL56535Contig1;CL584Contig2;CL6495Co…
GO:0060044	biological_process	3	CL10500Contig2;CL30204Contig1;comp45445_c0_seq1_3
GO:2000279	biological_process	4	CL10500Contig2;CL12700Contig1;CL30204Contig1;CL30551Contig1
GO:0010942	biological_process	9	CL10500Contig2;CL11929Contig1;CL11929Contig2;CL12924Contig1;CL2797Contig1;CL28817Contig1;CL29135Contig1;CL30204Contig1;CL7109Contig1
GO:1900039	biological_process	2	CL10500Contig2;CL30204Contig1
GO:0048678	biological_process	18	CL10500Contig2;CL12298Contig1;CL1339Contig1;CL13745Contig1;CL14990Contig1;CL16768Contig1;CL22276Contig1;CL22332Contig1;CL30204Contig1;CL3554Contig1;CL36074Contig1;CL5147Contig1;CL5550Contig1;CL94Contig8;comp115687_c0_seq2_2;comp132111_c0_seq2_3;comp146046_c0_seq8_3;comp86342_c0_seq1_1
GO:0051259	biological_process	49	CL10506Contig1;CL10627Contig1;CL11357Contig1;CL11717Contig1;CL11980Contig1;CL12379Contig1;CL16768Contig1;CL22216Contig1;CL22393Contig1;CL2470Contig1;CL27948Contig1;CL29307Contig1;CL30287Contig1;CL32768Contig1;CL34898Contig1;CL37022Contig1;CL40090Contig1;CL4040Contig1;CL4130Contig1;CL41658Contig1;CL45874Contig1;CL46692Contig1;CL46994Contig1;CL47849Contig1;CL48845Contig1;CL49872Contig1;CL51883Conti…
GO:0007219	biological_process	98	CL10512Contig1;CL10685Contig2;CL1147Contig1;CL11499Contig1;CL11635Contig1;CL11883Contig1;CL11883Contig2;CL13145Contig1;CL13242Contig1;CL13751Contig1;CL13858Contig1;CL14098Contig1;CL1414Contig1;CL14662Contig1;CL16726Contig1;CL1756Contig3;CL18019Contig1;CL186Contig1;CL1897Contig1;CL1897Contig2;CL19157Contig1;CL19248Contig1;CL20995Contig1;CL21865Contig1;CL2293Contig1;CL234Contig1;CL23840Contig1;CL23…
GO:0060348	biological_process	41	CL10513Contig1;CL11860Contig1;CL12774Contig1;CL18432Contig1;CL1948Contig3;CL2311Contig1;CL25276Contig1;CL26076Contig1;CL26122Contig1;CL27133Contig1;CL2903Contig1;CL29270Contig1;CL29Contig2;CL31230Contig1;CL31602Contig1;CL32325Contig1;CL32795Contig1;CL33336Contig1;CL50876Contig1;CL58334Contig1;CL63139Contig1;CL64208Contig1;CL7090Contig1;CL7892Contig1;CL8158Contig1;CL833Contig1;CL833Contig3;CL8378C…
GO:0015734	biological_process	4	CL10519Contig1;CL1554Contig1;CL31867Contig1;CL49771Contig1
GO:0000453	biological_process	3	CL10527Contig1;CL27259Contig1;CL33325Contig1
GO:0031167	biological_process	6	CL10527Contig1;CL14988Contig1;CL26043Contig1;CL27259Contig1;CL31953Contig1;comp122537_c2_seq1_2
GO:0006364	biological_process	80	CL10527Contig1;CL11329Contig1;CL11711Contig1;CL11711Contig2;CL11715Contig1;CL12367Contig1;CL12367Contig2;CL13221Contig1;CL1514Contig1;CL1514Contig2;CL17474Contig1;CL18870Contig1;CL21628Contig1;CL2414Contig2;CL26043Contig1;CL26968Contig1;CL27562Contig1;CL27835Contig1;CL27871Contig1;CL27951Contig1;CL28552Contig1;CL28724Contig1;CL28840Contig1;CL29268Contig1;CL29398Contig1;CL29554Contig1;CL30142Conti…
GO:0022008	biological_process	67	CL10528Contig1;CL11423Contig1;CL12705Contig1;CL13207Contig1;CL13924Contig1;CL13987Contig1;CL1826Contig1;CL1826Contig2;CL207Contig1;CL2282Contig2;CL23353Contig1;CL2470Contig1;CL26288Contig1;CL26644Contig1;CL2716Contig1;CL2716Contig2;CL27412Contig1;CL28574Contig1;CL28792Contig1;CL29332Contig1;CL29644Contig1;CL29801Contig1;CL2981Contig3;CL30613Contig1;CL30870Contig1;CL31286Contig1;CL3167Contig1;CL33…
GO:0007166	biological_process	97	CL1052Contig1;CL1157Contig1;CL11784Contig1;CL12045Contig1;CL1233Contig1;CL1233Contig2;CL12375Contig1;CL12979Contig1;CL13373Contig1;CL13995Contig1;CL1535Contig2;CL16376Contig1;CL1867Contig1;CL19799Contig1;CL19Contig12;CL2150Contig1;CL22008Contig1;CL2220Contig1;CL2359Contig1;CL24030Contig1;CL25019Contig1;CL2541Contig1;CL26112Contig1;CL26249Contig1;CL26470Contig1;CL27108Contig1;CL28087Contig1;CL2908…
GO:0001764	biological_process	63	CL1052Contig1;CL1135Contig1;CL12691Contig1;CL13107Contig1;CL1339Contig1;CL13423Contig1;CL13843Contig1;CL1414Contig1;CL14479Contig1;CL14990Contig1;CL15836Contig1;CL16768Contig1;CL19157Contig1;CL19Contig12;CL22332Contig1;CL23468Contig1;CL24030Contig1;CL25753Contig1;CL2634Contig1;CL26524Contig1;CL27224Contig1;CL28087Contig1;CL29084Contig1;CL2Contig32;CL30609Contig1;CL3159Contig1;CL31830Contig1;CL328…
GO:0051965	biological_process	26	CL1052Contig1;CL1246Contig1;CL14067Contig1;CL19Contig12;CL2150Contig1;CL26524Contig1;CL28087Contig1;CL29084Contig1;CL39369Contig1;CL39753Contig1;CL39862Contig1;CL4127Contig1;CL42654Contig1;CL564Contig2;CL58645Contig1;CL6802Contig1;CL7046Contig1;CL746Contig2;CL82Contig3;CL831Contig1;comp12191_c0_seq1_1;comp132111_c0_seq2_3;comp132217_c0_seq3_2;comp148533_c0_seq4_3;comp233462_c0_seq1_3;comp99148_c0…
GO:0007416	biological_process	40	CL1052Contig1;CL11314Contig1;CL1135Contig1;CL11947Contig1;CL14027Contig1;CL1827Contig1;CL19157Contig1;CL19Contig12;CL1Contig150;CL20953Contig1;CL26780Contig1;CL28087Contig1;CL29084Contig1;CL29173Contig1;CL31738Contig1;CL32016Contig1;CL3371Contig1;CL34508Contig1;CL35246Contig1;CL37468Contig1;CL37517Contig1;CL39607Contig1;CL39669Contig1;CL39862Contig1;CL43426Contig1;CL6007Contig1;CL60985Contig1;CL6…
GO:0035873	biological_process	11	CL10539Contig1;CL1461Contig1;CL1584Contig1;CL22406Contig1;CL3741Contig1;CL51Contig3;CL51Contig4;CL5796Contig1;CL7058Contig1;comp130442_c0_seq20_2;comp96955_c0_seq1_2
GO:0006814	biological_process	118	CL10539Contig1;CL10703Contig1;CL10703Contig2;CL10739Contig1;CL10960Contig1;CL10960Contig2;CL1119Contig1;CL12035Contig1;CL12576Contig1;CL13023Contig1;CL13276Contig1;CL1356Contig1;CL14154Contig1;CL14554Contig1;CL14942Contig1;CL1504Contig1;CL1538Contig1;CL15912Contig1;CL17007Contig1;CL17234Contig1;CL1Contig411;CL23260Contig1;CL23740Contig1;CL23971Contig1;CL24426Contig1;CL25775Contig1;CL2733Contig1;C…
GO:0006836	biological_process	31	CL10546Contig1;CL10703Contig1;CL10703Contig2;CL14422Contig1;CL1554Contig2;CL1566Contig1;CL19313Contig1;CL1Contig112;CL2336Contig1;CL26522Contig1;CL2868Contig2;CL30829Contig1;CL34872Contig1;CL35436Contig1;CL38357Contig1;CL39641Contig1;CL41638Contig1;CL44232Contig1;CL45146Contig1;CL5027Contig1;CL5632Contig1;CL58074Contig1;CL62169Contig1;CL6295Contig1;CL64096Contig1;CL6833Contig1;CL8221Contig1;comp1…
GO:0055088	biological_process	35	CL10554Contig1;CL10554Contig2;CL10707Contig1;CL12110Contig1;CL12423Contig1;CL12423Contig2;CL14318Contig1;CL1636Contig1;CL2218Contig1;CL22695Contig1;CL26407Contig1;CL27719Contig1;CL28352Contig1;CL29016Contig1;CL29175Contig1;CL31083Contig1;CL32958Contig1;CL34018Contig1;CL36407Contig1;CL39729Contig1;CL43320Contig1;CL44777Contig1;CL45664Contig1;CL53261Contig1;CL57857Contig1;CL60207Contig1;CL64409Cont…
GO:0019915	biological_process	21	CL10554Contig1;CL10554Contig2;CL12847Contig1;CL1310Contig1;CL13829Contig1;CL14956Contig1;CL18005Contig1;CL21273Contig1;CL34314Contig1;CL37915Contig1;CL38726Contig1;CL39857Contig1;CL4160Contig1;CL477Contig1;CL48781Contig1;CL52507Contig1;CL54874Contig1;CL8934Contig1;CL8979Contig1;comp141474_c0_seq1_3;comp70103_c0_seq1_2
GO:0060075	biological_process	2	CL10561Contig1;CL1414Contig1
GO:0035725	biological_process	54	CL10561Contig1;CL14154Contig1;CL1504Contig1;CL1Contig411;CL23062Contig1;CL23740Contig1;CL2700Contig1;CL28267Contig1;CL28270Contig1;CL29454Contig1;CL29471Contig1;CL29558Contig1;CL29900Contig1;CL30761Contig1;CL30811Contig1;CL32843Contig1;CL33926Contig1;CL3586Contig1;CL36832Contig1;CL36916Contig1;CL38768Contig1;CL39753Contig1;CL41009Contig1;CL4125Contig1;CL42821Contig1;CL43957Contig1;CL44574Contig1;…
GO:0007268	biological_process	168	CL10561Contig1;CL1067Contig1;CL10732Contig1;CL11061Contig1;CL11338Contig1;CL11341Contig1;CL1135Contig1;CL12180Contig1;CL12203Contig1;CL12241Contig1;CL1233Contig1;CL1233Contig2;CL12350Contig1;CL12405Contig1;CL12626Contig1;CL12995Contig1;CL1305Contig1;CL1305Contig2;CL13068Contig1;CL1322Contig1;CL13292Contig1;CL1336Contig1;CL13423Contig1;CL13436Contig1;CL13438Contig1;CL13499Contig1;CL13624Contig2;CL…
GO:0030036	biological_process	117	CL10564Contig1;CL1067Contig1;CL11355Contig1;CL12118Contig1;CL12122Contig1;CL12237Contig1;CL1236Contig1;CL12614Contig1;CL12871Contig1;CL12958Contig1;CL13038Contig1;CL13417Contig1;CL13512Contig1;CL1397Contig1;CL1397Contig3;CL15848Contig1;CL15970Contig1;CL1677Contig1;CL172Contig2;CL174Contig1;CL174Contig2;CL1759Contig1;CL1Contig276;CL1Contig288;CL2070Contig1;CL2087Contig1;CL2087Contig2;CL22514Contig…
GO:0007265	biological_process	50	CL10564Contig1;CL1067Contig1;CL12866Contig1;CL12899Contig1;CL13538Contig1;CL13632Contig1;CL1372Contig1;CL17260Contig1;CL24569Contig1;CL27660Contig1;CL27787Contig1;CL29206Contig1;CL29428Contig1;CL29791Contig1;CL31187Contig1;CL31625Contig1;CL31766Contig1;CL3286Contig1;CL3311Contig1;CL35718Contig1;CL35Contig3;CL35Contig7;CL4740Contig1;CL4890Contig1;CL49335Contig1;CL5138Contig1;CL59713Contig1;CL59768…
GO:0006672	biological_process	20	CL10597Contig1;CL11519Contig1;CL1Contig563;CL29003Contig1;CL295Contig1;CL30365Contig1;CL3155Contig1;CL33575Contig1;CL34434Contig1;CL46302Contig1;CL60473Contig1;CL6320Contig1;CL63342Contig1;CL64829Contig1;CL65063Contig1;CL66029Contig1;CL66247Contig1;CL98Contig3;comp144849_c0_seq18_3;comp87296_c2_seq1_1
GO:0046834	biological_process	8	CL10597Contig1;CL29003Contig1;CL46302Contig1;CL60473Contig1;CL64829Contig1;CL65063Contig1;CL66247Contig1;comp144849_c0_seq18_3
GO:0006370	biological_process	13	CL1059Contig1;CL187Contig2;CL23285Contig1;CL28873Contig1;CL31756Contig1;CL37235Contig1;CL38Contig5;CL38Contig9;CL46617Contig1;CL50987Contig1;CL6545Contig1;CL7894Contig1;comp139516_c0_seq1_3
GO:0045292	biological_process	15	CL1059Contig1;CL11488Contig1;CL22315Contig1;CL27562Contig1;CL31756Contig1;CL34387Contig1;CL39325Contig1;CL4118Contig2;CL43626Contig1;CL44524Contig1;CL48813Contig1;CL48932Contig1;CL59056Contig1;CL8921Contig1;comp86106_c0_seq3_1
GO:0051028	biological_process	66	CL1059Contig1;CL12159Contig1;CL13160Contig1;CL13160Contig2;CL13546Contig1;CL13546Contig2;CL13774Contig1;CL14541Contig1;CL17642Contig1;CL182Contig1;CL24902Contig1;CL26727Contig1;CL26845Contig1;CL27108Contig1;CL27972Contig1;CL28444Contig1;CL29268Contig1;CL29481Contig1;CL29787Contig1;CL29863Contig1;CL29891Contig1;CL30232Contig1;CL30928Contig1;CL31119Contig1;CL31381Contig1;CL32102Contig1;CL32729Conti…
GO:0000184	biological_process	51	CL1059Contig1;CL10988Contig1;CL11715Contig1;CL1195Contig1;CL12106Contig1;CL13390Contig1;CL15949Contig1;CL1892Contig1;CL1992Contig1;CL1Contig259;CL1Contig563;CL26454Contig1;CL2654Contig1;CL26845Contig1;CL27972Contig1;CL28893Contig1;CL29268Contig1;CL29554Contig1;CL29891Contig1;CL31605Contig1;CL33306Contig1;CL33454Contig1;CL34217Contig1;CL34566Contig1;CL34656Contig1;CL34927Contig1;CL35349Contig1;CL3…
GO:0006417	biological_process	58	CL1059Contig1;CL12670Contig1;CL12671Contig1;CL13546Contig1;CL13546Contig2;CL1886Contig1;CL18929Contig1;CL19530Contig1;CL2572Contig1;CL26106Contig1;CL26382Contig1;CL26845Contig1;CL27835Contig1;CL28017Contig1;CL28420Contig1;CL28527Contig1;CL28531Contig1;CL29179Contig1;CL29356Contig1;CL29823Contig1;CL29891Contig1;CL30121Contig1;CL30411Contig1;CL31165Contig1;CL31316Contig1;CL32462Contig1;CL32504Conti…
GO:0006108	biological_process	16	CL10600Contig1;CL10791Contig1;CL12812Contig1;CL13077Contig1;CL19867Contig1;CL1Contig178;CL20539Contig1;CL24910Contig1;CL3669Contig1;CL45598Contig1;CL47269Contig1;CL52607Contig1;CL52687Contig1;CL55388Contig1;CL56410Contig1;CL9944Contig1
GO:0006099	biological_process	78	CL10600Contig1;CL13077Contig1;CL14242Contig1;CL15835Contig1;CL15927Contig1;CL17574Contig1;CL19020Contig1;CL19867Contig1;CL19900Contig1;CL19973Contig1;CL20539Contig1;CL20881Contig1;CL20984Contig1;CL22919Contig1;CL24676Contig1;CL24910Contig1;CL25970Contig1;CL27314Contig1;CL27398Contig1;CL28480Contig1;CL28894Contig1;CL29068Contig1;CL2909Contig2;CL29952Contig1;CL2Contig11;CL30153Contig1;CL30370Contig…
GO:0007039	biological_process	2	CL10603Contig1;CL59481Contig1
GO:0006048	biological_process	7	CL10606Contig1;CL20010Contig1;CL26933Contig1;CL3453Contig2;CL35055Contig1;CL66117Contig1;comp115712_c0_seq4_2
GO:0007338	biological_process	17	CL1060Contig1;CL11004Contig1;CL11543Contig1;CL1778Contig1;CL2316Contig1;CL25948Contig1;CL27140Contig1;CL27511Contig1;CL32848Contig1;CL37662Contig1;CL4791Contig1;CL4791Contig2;CL52572Contig1;CL53666Contig1;CL58714Contig1;CL60118Contig1;comp92410_c1_seq1_1
GO:0016358	biological_process	30	CL10610Contig1;CL14479Contig1;CL17005Contig1;CL17627Contig1;CL18406Contig1;CL1Contig150;CL30530Contig1;CL3110Contig1;CL35065Contig1;CL4127Contig1;CL41916Contig1;CL492Contig3;CL49626Contig1;CL51330Contig1;CL53093Contig1;CL55681Contig1;CL5576Contig1;CL56680Contig1;CL57014Contig1;CL60569Contig1;CL61761Contig1;CL63572Contig1;CL65649Contig1;CL6632Contig1;CL6693Contig1;comp138663_c0_seq6_3;comp142347_c…
GO:0035235	biological_process	21	CL10610Contig1;CL12203Contig1;CL17638Contig1;CL24475Contig1;CL25739Contig1;CL297Contig2;CL3352Contig1;CL3563Contig1;CL37341Contig1;CL37981Contig1;CL4540Contig1;CL4715Contig1;CL48091Contig1;CL51736Contig1;CL55419Contig1;CL56594Contig1;CL5810Contig1;CL6693Contig1;CL6761Contig1;CL6861Contig1;comp147877_c1_seq1_3
GO:0060134	biological_process	7	CL10610Contig1;CL1318Contig2;CL13955Contig1;CL34511Contig1;CL6693Contig1;CL82Contig3;comp130820_c3_seq3_2
GO:0045471	biological_process	46	CL10610Contig1;CL10886Contig1;CL1167Contig1;CL12889Contig1;CL1318Contig2;CL1339Contig1;CL15081Contig1;CL21961Contig1;CL2368Contig2;CL26343Contig1;CL27502Contig1;CL27551Contig1;CL27789Contig1;CL29111Contig1;CL30965Contig1;CL31918Contig1;CL32287Contig1;CL34194Contig1;CL34437Contig1;CL35079Contig1;CL35217Contig1;CL37925Contig1;CL41484Contig1;CL41689Contig1;CL4540Contig1;CL49682Contig1;CL51661Contig1…
GO:0035249	biological_process	31	CL10610Contig1;CL1135Contig1;CL11729Contig1;CL12203Contig1;CL14528Contig1;CL16418Contig1;CL17638Contig1;CL24475Contig1;CL25739Contig1;CL297Contig2;CL30543Contig1;CL3166Contig2;CL32885Contig1;CL3352Contig1;CL35271Contig1;CL3563Contig1;CL37341Contig1;CL37981Contig1;CL3810Contig1;CL40458Contig1;CL4715Contig1;CL51736Contig1;CL55419Contig1;CL56594Contig1;CL5810Contig1;CL62502Contig1;CL6693Contig1;CL67…
GO:0034244	biological_process	11	CL10613Contig1;CL12761Contig1;CL2200Contig1;CL32856Contig1;CL5320Contig1;CL5695Contig1;CL60421Contig1;CL6Contig10;CL811Contig2;comp102938_c0_seq2_3;comp93635_c0_seq2_1
GO:0032968	biological_process	21	CL10613Contig1;CL1443Contig1;CL15082Contig1;CL26919Contig1;CL27296Contig1;CL2855Contig1;CL290Contig1;CL29177Contig1;CL30511Contig1;CL33100Contig1;CL3539Contig1;CL4772Contig1;CL54084Contig1;CL5471Contig1;CL5695Contig1;CL6325Contig1;CL7792Contig1;comp102938_c0_seq2_3;comp128219_c1_seq1_2;comp142172_c0_seq3_3;comp88499_c0_seq4_1
GO:0070208	biological_process	13	CL10627Contig1;CL1115Contig1;CL15812Contig1;CL32575Contig1;CL3310Contig1;CL45335Contig1;CL48661Contig1;CL50918Contig1;CL55719Contig1;CL65813Contig1;CL7335Contig1;comp92445_c0_seq1_1;comp94839_c0_seq1_1
GO:0009058	biological_process	37	CL1062Contig1;CL1062Contig2;CL1062Contig3;CL11174Contig1;CL12577Contig1;CL13771Contig1;CL17358Contig1;CL1Contig371;CL20881Contig1;CL22365Contig1;CL23024Contig1;CL23124Contig1;CL25876Contig1;CL27662Contig1;CL27875Contig1;CL33910Contig1;CL352Contig2;CL37325Contig1;CL40676Contig1;CL42031Contig1;CL44899Contig1;CL45526Contig1;CL47971Contig1;CL48437Contig1;CL49065Contig1;CL50180Contig1;CL50463Contig1;C…
GO:0006879	biological_process	27	CL10638Contig1;CL10680Contig1;CL1900Contig1;CL1Contig456;CL23018Contig1;CL28937Contig1;CL3770Contig1;CL39457Contig1;CL39751Contig1;CL4004Contig1;CL51583Contig1;CL5171Contig1;CL5171Contig2;CL51822Contig1;CL55533Contig1;CL59341Contig1;CL63587Contig1;CL6429Contig1;CL6825Contig1;CL9493Contig1;CL9769Contig1;comp119489_c1_seq1_2;comp124381_c3_seq1_2;comp143746_c4_seq1_3;comp84149_c0_seq1_1;comp87468_c0…
GO:0006826	biological_process	13	CL10638Contig1;CL1900Contig1;CL2361Contig1;CL31309Contig1;CL35326Contig1;CL44839Contig1;CL51583Contig1;CL51822Contig1;CL8793Contig1;CL9493Contig1;comp124381_c3_seq1_2;comp87468_c0_seq1_1;comp87468_c1_seq2_1
GO:0046474	biological_process	21	CL1064Contig1;CL1064Contig2;CL11592Contig1;CL12847Contig1;CL12872Contig1;CL12872Contig2;CL14892Contig1;CL158Contig1;CL158Contig4;CL21413Contig1;CL27450Contig1;CL33240Contig1;CL35935Contig1;CL37268Contig1;CL41133Contig1;CL52985Contig1;CL61476Contig1;CL7711Contig1;CL9684Contig1;comp130167_c0_seq9_2;comp141474_c0_seq1_3
GO:0042780	biological_process	5	CL10650Contig1;CL26349Contig1;CL42167Contig1;CL45634Contig1;CL49305Contig1
GO:0007271	biological_process	33	CL10671Contig1;CL11061Contig1;CL12259Contig1;CL12534Contig1;CL12619Contig1;CL1283Contig1;CL13499Contig1;CL19316Contig1;CL27798Contig1;CL28955Contig1;CL31305Contig1;CL33738Contig1;CL34081Contig1;CL35487Contig1;CL36344Contig1;CL3792Contig1;CL41689Contig1;CL42803Contig1;CL43814Contig1;CL52115Contig1;CL53491Contig1;CL5893Contig1;CL61892Contig1;CL62587Contig1;CL63628Contig1;CL64956Contig1;CL6580Contig…
GO:0071418	biological_process	2	CL10672Contig1;comp134415_c0_seq2_3
GO:0071243	biological_process	8	CL10672Contig1;CL29459Contig1;CL34486Contig1;CL50263Contig1;CL5294Contig1;CL61373Contig1;CL65019Contig1;comp134415_c0_seq2_3
GO:0006783	biological_process	19	CL10672Contig1;CL12120Contig1;CL1289Contig1;CL1289Contig2;CL13876Contig1;CL14955Contig1;CL20725Contig1;CL35674Contig1;CL39446Contig1;CL43660Contig1;CL54000Contig1;CL56103Contig1;CL5633Contig1;CL60464Contig1;CL63587Contig1;CL64522Contig1;CL6604Contig1;comp119489_c1_seq1_2;comp134415_c0_seq2_3
GO:0006782	biological_process	15	CL10672Contig1;CL13876Contig1;CL13986Contig1;CL17556Contig1;CL20725Contig1;CL25943Contig1;CL33499Contig1;CL35217Contig1;CL43927Contig1;CL45835Contig1;CL53655Contig1;CL55520Contig1;CL59852Contig1;CL60464Contig1;comp134415_c0_seq2_3
GO:0006780	biological_process	2	CL10672Contig1;comp134415_c0_seq2_3
GO:0007399	biological_process	180	CL10673Contig1;CL1070Contig1;CL1083Contig2;CL110Contig1;CL110Contig3;CL11226Contig1;CL11527Contig1;CL11545Contig1;CL12141Contig1;CL1249Contig1;CL12691Contig1;CL1269Contig1;CL1305Contig1;CL1305Contig2;CL13751Contig1;CL161Contig3;CL161Contig4;CL16768Contig1;CL1762Contig1;CL19316Contig1;CL1Contig262;CL20015Contig1;CL20940Contig1;CL21207Contig1;CL2244Contig1;CL22636Contig1;CL23210Contig1;CL2411Contig…
GO:0043087	biological_process	52	CL10673Contig1;CL11000Contig1;CL12310Contig1;CL13742Contig1;CL14907Contig1;CL1531Contig1;CL1759Contig1;CL1901Contig1;CL19446Contig1;CL1Contig170;CL2391Contig1;CL24569Contig1;CL26524Contig1;CL26540Contig1;CL2907Contig2;CL29368Contig1;CL29677Contig1;CL2978Contig1;CL30056Contig1;CL31766Contig1;CL3191Contig1;CL33406Contig1;CL3727Contig1;CL37950Contig1;CL391Contig2;CL40823Contig1;CL41585Contig1;CL4244…
GO:0006310	biological_process	296	CL10677Contig1;CL108Contig1;CL109Contig3;CL10Contig10;CL1101Contig1;CL111Contig1;CL11294Contig1;CL1137Contig1;CL11470Contig1;CL11569Contig1;CL115Contig1;CL115Contig3;CL11978Contig1;CL119Contig2;CL119Contig5;CL12154Contig1;CL1216Contig2;CL12538Contig2;CL12666Contig1;CL1343Contig2;CL1460Contig2;CL1462Contig1;CL146Contig3;CL14987Contig1;CL1517Contig2;CL15463Contig1;CL1564Contig2;CL156Contig2;CL1577C…
GO:0075713	biological_process	44	CL10677Contig1;CL11978Contig1;CL12666Contig1;CL1564Contig2;CL156Contig2;CL1738Contig1;CL19342Contig1;CL19849Contig1;CL206Contig1;CL206Contig2;CL22951Contig1;CL2319Contig1;CL2459Contig1;CL2459Contig2;CL271Contig2;CL278Contig3;CL2836Contig1;CL29100Contig1;CL33Contig2;CL33Contig5;CL42292Contig1;CL44Contig2;CL4826Contig1;CL48605Contig1;CL50009Contig1;CL52037Contig1;CL523Contig1;CL6065Contig1;CL690Con…
GO:0046718	biological_process	53	CL10677Contig1;CL11978Contig1;CL12666Contig1;CL1564Contig2;CL156Contig2;CL1738Contig1;CL18Contig6;CL19342Contig1;CL19795Contig1;CL19849Contig1;CL206Contig1;CL206Contig2;CL20941Contig1;CL22951Contig1;CL2319Contig1;CL2459Contig1;CL2459Contig2;CL26857Contig1;CL271Contig2;CL278Contig3;CL2836Contig1;CL28903Contig1;CL29100Contig1;CL33Contig2;CL33Contig5;CL42292Contig1;CL44Contig2;CL4826Contig1;CL48605C…
GO:0075732	biological_process	9	CL10677Contig1;CL18Contig6;CL4826Contig1;CL48605Contig1;CL52037Contig1;CL74Contig2;comp148276_c0_seq6_3;comp240701_c0_seq1_3;comp89020_c0_seq1_3
GO:1903543	biological_process	7	CL1067Contig1;CL12005Contig1;CL32427Contig1;CL37946Contig1;CL39916Contig1;CL41237Contig1;comp128336_c0_seq2_2
GO:1903553	biological_process	1	CL1067Contig1
GO:0042327	biological_process	13	CL1067Contig1;CL2500Contig1;CL31606Contig1;CL3987Contig1;CL40977Contig1;CL47931Contig1;CL5328Contig1;CL58492Contig1;CL63437Contig1;CL63595Contig1;CL671Contig1;CL7350Contig1;comp146146_c0_seq1_3
GO:0042730	biological_process	4	CL10680Contig1;CL51908Contig1;CL58246Contig1;CL9233Contig1
GO:0033619	biological_process	7	CL10680Contig1;CL27142Contig1;CL28803Contig1;CL29865Contig1;CL32229Contig1;CL4531Contig1;CL4531Contig2
GO:0030514	biological_process	19	CL10680Contig1;CL12811Contig1;CL12903Contig1;CL23210Contig1;CL26071Contig1;CL27559Contig1;CL29495Contig1;CL30904Contig1;CL31147Contig1;CL33885Contig1;CL37294Contig1;CL4851Contig1;CL5232Contig1;CL59592Contig1;CL6946Contig1;comp147415_c0_seq5_3;comp49050_c0_seq1_3;comp83308_c0_seq1_3;comp93443_c0_seq11_1
GO:0097264	biological_process	3	CL10680Contig1;CL30740Contig1;CL34096Contig1
GO:0048635	biological_process	3	CL10685Contig2;CL31186Contig1;CL9257Contig1
GO:0097167	biological_process	4	CL10691Contig1;CL31874Contig1;CL44959Contig1;CL46313Contig1
GO:0048255	biological_process	8	CL10691Contig1;CL13340Contig1;CL1892Contig1;CL31874Contig1;CL46313Contig1;comp133561_c0_seq2_2;comp147179_c0_seq6_3;comp93995_c1_seq2_1
GO:0045727	biological_process	38	CL10691Contig1;CL12119Contig1;CL13340Contig1;CL13968Contig1;CL1673Contig1;CL17821Contig1;CL1892Contig1;CL2368Contig2;CL25290Contig1;CL2654Contig1;CL29268Contig1;CL30654Contig1;CL31481Contig1;CL31862Contig1;CL31874Contig1;CL32191Contig1;CL33406Contig1;CL3537Contig1;CL40850Contig1;CL41034Contig1;CL4540Contig1;CL46313Contig1;CL49256Contig1;CL58492Contig1;CL61373Contig1;CL63Contig7;CL65011Contig1;CL6…
GO:0042752	biological_process	24	CL10691Contig1;CL12614Contig1;CL2599Contig1;CL30229Contig1;CL30317Contig1;CL30780Contig1;CL31874Contig1;CL32194Contig1;CL35655Contig1;CL37272Contig1;CL37336Contig1;CL38614Contig1;CL44959Contig1;CL46313Contig1;CL48095Contig1;CL49918Contig1;CL56511Contig1;CL59900Contig1;CL690Contig1;CL6953Contig1;comp130688_c0_seq1_2;comp73054_c0_seq5_1;comp89787_c0_seq1_1;comp94818_c0_seq1_1
GO:0035973	biological_process	4	CL106Contig1;CL106Contig2;CL170Contig2;CL43505Contig1
GO:0016197	biological_process	50	CL106Contig1;CL106Contig2;CL11088Contig1;CL11088Contig2;CL11619Contig1;CL11772Contig1;CL12005Contig1;CL13924Contig1;CL15982Contig1;CL1Contig481;CL25929Contig1;CL26448Contig1;CL2674Contig1;CL2726Contig1;CL2726Contig2;CL27526Contig1;CL27590Contig1;CL29231Contig1;CL29804Contig1;CL31620Contig1;CL32427Contig1;CL33205Contig1;CL33704Contig1;CL34797Contig1;CL35084Contig1;CL35627Contig1;CL38633Contig1;CL4…
GO:0016239	biological_process	17	CL106Contig1;CL106Contig2;CL12924Contig1;CL2797Contig1;CL31862Contig1;CL33319Contig1;CL35006Contig1;CL37422Contig1;CL38Contig5;CL38Contig9;CL41034Contig1;CL43505Contig1;CL48797Contig1;CL9184Contig1;comp139516_c0_seq1_3;comp144379_c1_seq3_3;comp89787_c0_seq1_1
GO:0071555	biological_process	40	CL10702Contig1;CL10804Contig1;CL16088Contig1;CL20306Contig1;CL2292Contig1;CL29258Contig1;CL3164Contig1;CL35972Contig1;CL36247Contig1;CL36314Contig1;CL36690Contig1;CL3687Contig1;CL37768Contig1;CL39272Contig1;CL40716Contig1;CL41767Contig1;CL44148Contig1;CL47130Contig1;CL47376Contig1;CL50082Contig1;CL55457Contig1;CL57600Contig1;CL58669Contig1;CL58768Contig1;CL59079Contig1;CL59586Contig1;CL60581Conti…
GO:0030244	biological_process	20	CL10702Contig1;CL16088Contig1;CL3164Contig1;CL36247Contig1;CL36314Contig1;CL3687Contig1;CL44148Contig1;CL44789Contig1;CL45620Contig1;CL47130Contig1;CL59586Contig1;CL60303Contig1;CL65527Contig1;CL7402Contig1;CL9665Contig1;comp108650_c0_seq1_1;comp199971_c0_seq1_2;comp39950_c0_seq2_1;comp53130_c0_seq1_1;comp95702_c0_seq1_3
GO:0009832	biological_process	3	CL10702Contig1;CL36247Contig1;CL41767Contig1
GO:0033356	biological_process	3	CL10702Contig1;CL36247Contig1;comp207189_c0_seq1_3
GO:0089711	biological_process	14	CL10703Contig1;CL11198Contig1;CL15473Contig1;CL2838Contig1;CL2838Contig2;CL3331Contig1;CL34872Contig1;CL34994Contig1;CL35436Contig1;CL44318Contig1;CL45146Contig1;CL59294Contig1;CL6442Contig1;CL7224Contig1
GO:0032782	biological_process	4	CL10707Contig1;CL33073Contig1;CL43320Contig1;CL4383Contig1
GO:1903413	biological_process	2	CL10707Contig1;CL43320Contig1
GO:0045332	biological_process	11	CL10707Contig1;CL1492Contig1;CL16124Contig1;CL2329Contig1;CL2329Contig2;CL32867Contig1;CL38451Contig1;CL43320Contig1;CL48421Contig1;CL5710Contig1;comp144598_c0_seq4_3
GO:0015914	biological_process	12	CL10707Contig1;CL10709Contig1;CL13965Contig1;CL22553Contig1;CL30027Contig1;CL30718Contig1;CL41160Contig1;CL43320Contig1;CL60494Contig1;CL7189Contig1;CL7189Contig2;comp94626_c0_seq3_1
GO:0032376	biological_process	2	CL10707Contig1;CL43320Contig1
GO:0061092	biological_process	4	CL10707Contig1;CL38451Contig1;CL43320Contig1;CL5710Contig1
GO:2001140	biological_process	4	CL10707Contig1;CL43320Contig1;CL7189Contig1;CL7189Contig2
GO:1901557	biological_process	2	CL10707Contig1;CL43320Contig1
GO:0044406	biological_process	1	CL10709Contig1
GO:0006702	biological_process	4	CL10709Contig1;CL26458Contig1;CL32325Contig1;CL59784Contig1
GO:0043534	biological_process	5	CL10709Contig1;CL26971Contig1;CL31918Contig1;CL4540Contig1;CL54874Contig1
GO:0006707	biological_process	15	CL10709Contig1;CL17005Contig1;CL26978Contig1;CL3461Contig1;CL3461Contig2;CL492Contig3;CL49341Contig1;CL494Contig2;CL51330Contig1;CL5368Contig1;CL55681Contig1;CL57857Contig1;CL60569Contig1;comp145219_c0_seq2_3;comp147205_c0_seq2_3
GO:0033344	biological_process	15	CL10709Contig1;CL13920Contig1;CL13920Contig2;CL161Contig3;CL161Contig4;CL17702Contig1;CL20945Contig1;CL22695Contig1;CL46929Contig1;CL48421Contig1;CL54874Contig1;CL5693Contig1;CL57857Contig1;CL59895Contig1;comp127803_c0_seq1_3
GO:0042632	biological_process	27	CL10709Contig1;CL13358Contig1;CL13920Contig1;CL13920Contig2;CL161Contig3;CL161Contig4;CL17702Contig1;CL20945Contig1;CL22695Contig1;CL27224Contig1;CL2811Contig1;CL30163Contig1;CL34032Contig1;CL35006Contig1;CL35767Contig1;CL4066Contig1;CL45129Contig1;CL45779Contig1;CL46929Contig1;CL50816Contig1;CL54874Contig1;CL57857Contig1;CL59895Contig1;CL6593Contig2;CL6697Contig1;CL8432Contig1;comp167422_c0_seq1…
GO:0032497	biological_process	5	CL10709Contig1;CL2507Contig1;CL35079Contig1;CL40117Contig1;CL57706Contig1
GO:0001935	biological_process	12	CL10709Contig1;CL12700Contig1;CL28898Contig1;CL35580Contig1;CL40526Contig1;CL41658Contig1;CL54874Contig1;CL55170Contig1;CL5786Contig1;CL63172Contig1;CL8432Contig1;comp91334_c0_seq2_1
GO:0034384	biological_process	3	CL10709Contig1;CL57857Contig1;CL59895Contig1
GO:0034375	biological_process	5	CL10709Contig1;CL20945Contig1;CL54874Contig1;CL57857Contig1;CL59895Contig1
GO:0006869	biological_process	51	CL10709Contig1;CL10855Contig1;CL11530Contig1;CL11953Contig1;CL14032Contig1;CL14162Contig1;CL15581Contig1;CL16486Contig1;CL16656Contig1;CL18330Contig1;CL21255Contig1;CL22695Contig1;CL25769Contig1;CL26888Contig1;CL27358Contig1;CL29229Contig1;CL29808Contig1;CL29896Contig1;CL30163Contig1;CL30176Contig1;CL31523Contig1;CL34704Contig1;CL3589Contig1;CL36183Contig1;CL36432Contig1;CL38123Contig1;CL38269Con…
GO:0015920	biological_process	3	CL10709Contig1;CL2979Contig1;CL50190Contig1
GO:0034383	biological_process	5	CL10709Contig1;CL161Contig3;CL161Contig4;CL35767Contig1;CL46929Contig1
GO:0006910	biological_process	6	CL10709Contig1;CL2316Contig1;CL40669Contig1;CL5134Contig2;CL52572Contig1;CL7938Contig1
GO:0010886	biological_process	6	CL10709Contig1;CL161Contig3;CL161Contig4;CL35767Contig1;CL46929Contig1;CL49984Contig1
GO:0051000	biological_process	8	CL10709Contig1;CL22907Contig1;CL30546Contig1;CL4540Contig1;CL46498Contig1;CL50333Contig1;CL57857Contig1;CL6117Contig1
GO:0010867	biological_process	5	CL10709Contig1;CL27219Contig1;CL279Contig1;CL30891Contig1;CL63980Contig1
GO:0006898	biological_process	62	CL10709Contig1;CL11088Contig1;CL11088Contig2;CL11485Contig1;CL11619Contig1;CL1190Contig1;CL12389Contig1;CL16486Contig1;CL17005Contig1;CL17627Contig1;CL18638Contig1;CL1984Contig1;CL2029Contig1;CL208Contig2;CL208Contig3;CL26780Contig1;CL28035Contig1;CL28616Contig1;CL29250Contig1;CL29379Contig1;CL2992Contig1;CL29996Contig1;CL30811Contig1;CL32530Contig1;CL32962Contig1;CL34548Contig1;CL35005Contig1;CL…
GO:0043654	biological_process	11	CL10709Contig1;CL2232Contig1;CL30429Contig1;CL55994Contig1;CL6240Contig1;CL62432Contig1;comp116780_c0_seq25_2;comp138765_c0_seq2_3;comp142561_c2_seq26_3;comp146738_c0_seq1_1;comp76841_c1_seq1_1
GO:0010899	biological_process	1	CL10709Contig1
GO:0043691	biological_process	6	CL10709Contig1;CL20945Contig1;CL22695Contig1;CL54874Contig1;CL57857Contig1;CL59895Contig1
GO:0006694	biological_process	20	CL10709Contig1;CL11557Contig1;CL18611Contig1;CL19514Contig1;CL26337Contig1;CL29064Contig1;CL32325Contig1;CL3712Contig1;CL38372Contig1;CL47488Contig1;CL59784Contig1;CL61107Contig1;CL65266Contig1;CL7718Contig1;CL8984Contig1;comp142063_c0_seq1_3;comp142644_c3_seq6_3;comp191070_c0_seq1_3;comp57537_c0_seq1_3;comp86342_c0_seq1_1
GO:0070328	biological_process	6	CL10709Contig1;CL1Contig540;CL22695Contig1;CL45779Contig1;CL54874Contig1;CL780Contig1
GO:0035461	biological_process	17	CL10709Contig1;CL14154Contig1;CL1504Contig1;CL23740Contig1;CL28270Contig1;CL30122Contig1;CL3586Contig1;CL42821Contig1;CL47145Contig1;CL51168Contig1;CL52416Contig1;CL6405Contig1;CL64729Contig1;CL7977Contig1;CL99Contig2;comp145333_c2_seq95_3;comp242785_c0_seq1_3
GO:0051186	biological_process	2	CL1070Contig1;CL46464Contig1
GO:0051181	biological_process	2	CL1070Contig1;CL46464Contig1
GO:0007042	biological_process	4	CL1070Contig1;CL3167Contig1;CL46464Contig1;CL6320Contig1
GO:0031579	biological_process	2	CL1070Contig1;CL46464Contig1
GO:0043524	biological_process	57	CL1070Contig1;CL12019Contig1;CL12241Contig1;CL12262Contig1;CL12405Contig1;CL12691Contig1;CL12866Contig1;CL1397Contig1;CL1397Contig3;CL14143Contig1;CL16418Contig1;CL16768Contig1;CL208Contig3;CL23840Contig1;CL24475Contig1;CL25739Contig1;CL26399Contig1;CL26524Contig1;CL27599Contig1;CL27856Contig1;CL28089Contig1;CL29293Contig1;CL30360Contig1;CL30949Contig1;CL31606Contig1;CL32057Contig1;CL33218Contig1…
GO:0048549	biological_process	3	CL1070Contig1;CL46464Contig1;CL49705Contig1
GO:0048260	biological_process	5	CL1070Contig1;CL3829Contig1;CL39268Contig1;CL46464Contig1;comp135361_c0_seq2_3
GO:0002084	biological_process	2	CL1070Contig1;CL46464Contig1
GO:0042636	biological_process	2	CL10711Contig1;CL18804Contig1
GO:0090280	biological_process	5	CL10711Contig1;CL18804Contig1;CL2623Contig2;CL31562Contig1;comp133139_c1_seq78_2
GO:0009266	biological_process	7	CL10711Contig1;CL11022Contig1;CL18804Contig1;CL38096Contig1;CL3874Contig2;CL58036Contig1;comp56719_c0_seq2_1
GO:0045122	biological_process	20	CL10716Contig1;CL11833Contig1;CL16404Contig1;CL22557Contig1;CL23864Contig1;CL34022Contig1;CL39865Contig1;CL47619Contig1;CL49306Contig1;CL49995Contig1;CL50022Contig1;CL51257Contig1;CL53775Contig1;CL53946Contig1;CL54607Contig1;CL62515Contig1;CL64438Contig1;CL65212Contig1;CL7993Contig1;CL8093Contig1
GO:0010499	biological_process	25	CL10724Contig1;CL13540Contig1;CL1521Contig1;CL15491Contig1;CL16839Contig1;CL25057Contig1;CL25996Contig1;CL27570Contig1;CL28485Contig1;CL33850Contig1;CL34361Contig1;CL39647Contig1;CL40593Contig1;CL4255Contig1;CL42609Contig1;CL50020Contig1;CL5021Contig1;CL51079Contig1;CL59952Contig1;CL7727Contig1;CL8685Contig1;CL9073Contig1;comp107630_c0_seq1_2;comp130723_c0_seq10_2;comp27383_c0_seq1_3
GO:0043161	biological_process	144	CL10724Contig1;CL11022Contig1;CL1145Contig1;CL11607Contig1;CL11840Contig1;CL11960Contig1;CL12157Contig1;CL12361Contig1;CL12899Contig1;CL14031Contig1;CL14031Contig2;CL14215Contig1;CL14308Contig1;CL1521Contig1;CL15491Contig1;CL16241Contig1;CL16418Contig1;CL16839Contig1;CL18561Contig1;CL2249Contig1;CL22506Contig1;CL22515Contig1;CL23841Contig1;CL24019Contig1;CL24854Contig1;CL25057Contig1;CL25996Conti…
GO:0006094	biological_process	37	CL10727Contig1;CL11022Contig1;CL11942Contig1;CL12662Contig1;CL15893Contig1;CL19020Contig1;CL1Contig501;CL20502Contig1;CL21541Contig1;CL22681Contig1;CL26063Contig1;CL27622Contig1;CL28595Contig1;CL30694Contig1;CL31560Contig1;CL37691Contig1;CL4153Contig1;CL51206Contig1;CL5190Contig1;CL5652Contig1;CL5652Contig2;CL58125Contig1;CL59471Contig1;CL63710Contig1;CL65846Contig1;CL8403Contig1;CL9580Contig1;co…
GO:0051260	biological_process	115	CL10732Contig1;CL10Contig2;CL11526Contig1;CL11781Contig1;CL11897Contig1;CL11897Contig2;CL12082Contig1;CL12117Contig1;CL1227Contig2;CL1235Contig2;CL13104Contig1;CL13590Contig1;CL13851Contig1;CL13876Contig1;CL1421Contig1;CL1623Contig1;CL1638Contig1;CL16768Contig1;CL16789Contig1;CL17555Contig1;CL1813Contig1;CL1919Contig1;CL19710Contig1;CL21142Contig1;CL2188Contig2;CL22635Contig1;CL22907Contig1;CL260…
GO:0060395	biological_process	18	CL10734Contig1;CL11929Contig1;CL11929Contig2;CL14292Contig1;CL1767Contig1;CL26464Contig1;CL27373Contig1;CL32003Contig1;CL32773Contig1;CL34063Contig1;CL35333Contig1;CL37396Contig1;CL38291Contig1;CL53253Contig1;CL61556Contig1;CL64080Contig1;CL9357Contig1;comp90887_c0_seq2_1
GO:0007623	biological_process	49	CL10742Contig1;CL11341Contig1;CL12045Contig1;CL13063Contig1;CL13358Contig1;CL14652Contig1;CL16642Contig1;CL2094Contig1;CL2094Contig2;CL24854Contig1;CL2513Contig2;CL25290Contig1;CL2541Contig1;CL25924Contig1;CL26524Contig1;CL26776Contig1;CL2698Contig3;CL29755Contig1;CL30811Contig1;CL32194Contig1;CL3220Contig1;CL33961Contig1;CL34439Contig1;CL3475Contig2;CL34828Contig1;CL35006Contig1;CL37915Contig1;C…
GO:0009908	biological_process	12	CL10742Contig1;CL17569Contig1;CL22563Contig1;CL24041Contig1;CL32011Contig1;CL38757Contig1;CL39325Contig1;CL43630Contig1;CL44181Contig1;CL51997Contig1;CL56905Contig1;comp182993_c0_seq1_3
GO:0048574	biological_process	3	CL10742Contig1;CL38757Contig1;CL8453Contig1
GO:0048578	biological_process	2	CL10742Contig1;CL38757Contig1
GO:0042542	biological_process	26	CL10742Contig1;CL13745Contig1;CL14162Contig1;CL2762Contig1;CL30314Contig1;CL30325Contig1;CL3221Contig2;CL35006Contig1;CL37864Contig1;CL3874Contig2;CL38757Contig1;CL40016Contig1;CL4540Contig1;CL45626Contig1;CL46084Contig1;CL47477Contig1;CL53696Contig1;CL60224Contig1;CL64310Contig1;CL64757Contig1;CL7641Contig1;comp107164_c0_seq1_1;comp115122_c0_seq1_1;comp125701_c0_seq2_2;comp56719_c0_seq2_1;comp76…
GO:0005982	biological_process	7	CL10742Contig1;CL20502Contig1;CL38757Contig1;CL45224Contig1;CL52047Contig1;CL58531Contig1;CL62223Contig1
GO:0010378	biological_process	2	CL10742Contig1;CL38757Contig1
GO:0098656	biological_process	30	CL1074Contig1;CL11046Contig1;CL11298Contig1;CL11539Contig1;CL2169Contig1;CL26980Contig1;CL29761Contig1;CL3033Contig1;CL3063Contig1;CL34794Contig1;CL36191Contig1;CL36916Contig1;CL389Contig2;CL44574Contig1;CL46026Contig1;CL47889Contig1;CL4824Contig1;CL5028Contig1;CL50526Contig1;CL61815Contig1;CL62340Contig1;CL65048Contig1;CL66077Contig1;CL8085Contig1;CL8226Contig1;comp122220_c0_seq2_2;comp125719_c0…
GO:0015711	biological_process	12	CL1074Contig1;CL11046Contig1;CL11539Contig1;CL26980Contig1;CL29761Contig1;CL3063Contig1;CL36191Contig1;CL389Contig2;CL46026Contig1;CL571Contig1;CL61815Contig1;comp122220_c0_seq2_2
GO:0043252	biological_process	13	CL1074Contig1;CL11046Contig1;CL11539Contig1;CL26980Contig1;CL29761Contig1;CL3033Contig1;CL3063Contig1;CL44933Contig1;CL46026Contig1;CL61815Contig1;comp122220_c0_seq2_2;comp57699_c1_seq1_1;comp92538_c0_seq2_3
GO:0070327	biological_process	9	CL1074Contig1;CL11046Contig1;CL11539Contig1;CL2806Contig1;CL29761Contig1;CL3063Contig1;CL571Contig1;CL61815Contig1;comp122220_c0_seq2_2
GO:0009236	biological_process	3	CL10751Contig1;CL33674Contig1;CL558Contig1
GO:0006457	biological_process	190	CL10756Contig1;CL11394Contig1;CL11603Contig1;CL11762Contig1;CL11931Contig1;CL12093Contig1;CL12298Contig1;CL13089Contig1;CL13150Contig1;CL1392Contig1;CL1428Contig1;CL14Contig5;CL1562Contig1;CL16453Contig1;CL16499Contig1;CL16578Contig1;CL16792Contig1;CL16886Contig1;CL17427Contig1;CL17552Contig1;CL17616Contig1;CL17871Contig1;CL18874Contig1;CL18912Contig1;CL2074Contig1;CL21220Contig1;CL2170Contig1;CL…
GO:0010596	biological_process	15	CL10764Contig1;CL15Contig5;CL1901Contig1;CL19437Contig1;CL21201Contig1;CL29402Contig1;CL37815Contig1;CL48974Contig1;CL58492Contig1;CL671Contig1;CL7884Contig1;CL9110Contig1;comp125803_c0_seq6_2;comp132454_c0_seq6_2;comp78778_c0_seq18_1
GO:0031397	biological_process	22	CL10764Contig1;CL1135Contig1;CL16098Contig1;CL1820Contig1;CL19210Contig1;CL2045Contig1;CL27682Contig1;CL27758Contig1;CL30751Contig1;CL31437Contig1;CL33151Contig1;CL33205Contig1;CL34591Contig1;CL37776Contig1;CL43241Contig1;CL46994Contig1;CL5442Contig1;CL55632Contig1;CL62471Contig1;CL64346Contig1;comp144834_c1_seq2_3;comp83929_c2_seq1_1
GO:0009306	biological_process	26	CL10764Contig1;CL12Contig4;CL13994Contig1;CL19823Contig1;CL2063Contig1;CL22273Contig1;CL2397Contig1;CL25731Contig1;CL28635Contig1;CL28830Contig1;CL29007Contig1;CL29568Contig1;CL3500Contig1;CL3500Contig2;CL3746Contig1;CL37888Contig1;CL44362Contig1;CL44407Contig1;CL47247Contig1;CL55052Contig1;CL5677Contig1;CL59845Contig1;CL6079Contig1;CL63235Contig1;comp147440_c0_seq5_3;comp66073_c0_seq1_1
GO:0055086	biological_process	23	CL10768Contig1;CL11756Contig1;CL12591Contig1;CL13Contig9;CL2818Contig1;CL28837Contig1;CL28872Contig1;CL32376Contig1;CL33027Contig1;CL3630Contig1;CL3843Contig1;CL40753Contig1;CL41158Contig1;CL539Contig1;CL6032Contig1;CL62Contig2;CL64141Contig1;CL64390Contig1;CL6916Contig1;CL7908Contig1;comp106136_c0_seq6_2;comp122125_c0_seq2_2;comp88162_c1_seq9_1
GO:0009116	biological_process	7	CL10768Contig1;CL28628Contig1;CL30583Contig1;CL53Contig3;CL54000Contig1;CL6032Contig1;CL64154Contig1
GO:0009166	biological_process	3	CL10768Contig1;CL3021Contig2;CL3630Contig1
GO:0006206	biological_process	13	CL10768Contig1;CL13Contig9;CL27948Contig1;CL28837Contig1;CL32287Contig1;CL35383Contig1;CL3630Contig1;CL51890Contig1;CL59764Contig1;CL62Contig2;CL64141Contig1;CL7908Contig1;comp88162_c1_seq9_1
GO:0046135	biological_process	4	CL10768Contig1;CL28837Contig1;CL3630Contig1;CL7908Contig1
GO:0043097	biological_process	5	CL10768Contig1;CL35383Contig1;CL3630Contig1;CL62Contig2;comp88162_c1_seq9_1
GO:0044206	biological_process	3	CL10768Contig1;CL35383Contig1;CL3630Contig1
GO:0046108	biological_process	1	CL10768Contig1
GO:0016049	biological_process	32	CL10775Contig1;CL11711Contig1;CL11711Contig2;CL19470Contig1;CL1948Contig3;CL2149Contig2;CL26852Contig1;CL27487Contig1;CL274Contig1;CL274Contig2;CL27Contig6;CL28868Contig1;CL29204Contig1;CL30159Contig1;CL31529Contig1;CL33406Contig1;CL33803Contig1;CL34032Contig1;CL35333Contig1;CL38083Contig1;CL64712Contig1;CL65011Contig1;CL65575Contig1;CL6740Contig1;CL8432Contig1;CL978Contig1;comp133198_c1_seq1_2;c…
GO:0010215	biological_process	3	CL10775Contig1;CL19470Contig1;comp150295_c0_seq1_1
GO:0060271	biological_process	55	CL10797Contig1;CL1105Contig1;CL11598Contig1;CL11887Contig1;CL12607Contig1;CL14366Contig1;CL14479Contig1;CL1523Contig1;CL1523Contig3;CL157Contig1;CL17194Contig1;CL2666Contig1;CL27453Contig1;CL27484Contig1;CL27865Contig1;CL28043Contig1;CL28653Contig1;CL29661Contig1;CL29671Contig1;CL31391Contig1;CL31649Contig1;CL3169Contig1;CL32657Contig1;CL32745Contig1;CL33691Contig1;CL34261Contig1;CL34344Contig1;C…
GO:0034551	biological_process	5	CL10800Contig1;CL1317Contig1;CL31697Contig1;CL32217Contig1;CL34876Contig1
GO:0070131	biological_process	4	CL10800Contig1;CL29127Contig1;CL31697Contig1;CL31953Contig1
GO:0006076	biological_process	1	CL10804Contig1
GO:0030448	biological_process	4	CL10804Contig1;CL35747Contig1;CL37122Contig1;CL65364Contig1
GO:0006801	biological_process	7	CL10811Contig1;CL13745Contig1;CL39282Contig1;CL55723Contig1;CL64208Contig1;CL833Contig1;CL833Contig3
GO:0006953	biological_process	16	CL10825Contig1;CL11763Contig1;CL15664Contig1;CL1801Contig1;CL1801Contig2;CL2979Contig1;CL33953Contig1;CL45225Contig1;CL465Contig1;CL50190Contig1;CL5068Contig1;CL52330Contig1;CL58320Contig1;CL63491Contig1;CL64424Contig1;comp120975_c1_seq6_2
GO:0072384	biological_process	9	CL10829Contig1;CL1143Contig1;CL1143Contig3;CL13530Contig1;CL17274Contig1;CL33244Contig1;CL34170Contig1;comp141986_c0_seq4_3;comp62288_c0_seq1_1
GO:0021694	biological_process	2	CL10837Contig1;comp145648_c0_seq12_3
GO:0045184	biological_process	36	CL10837Contig1;CL12218Contig1;CL14376Contig1;CL18770Contig1;CL1Contig170;CL1Contig288;CL2465Contig1;CL28387Contig1;CL30922Contig1;CL33638Contig1;CL34727Contig1;CL35521Contig1;CL37754Contig1;CL38836Contig1;CL39301Contig1;CL41237Contig1;CL41372Contig1;CL43483Contig1;CL4380Contig1;CL44262Contig1;CL45530Contig1;CL47538Contig1;CL47677Contig1;CL47836Contig1;CL47846Contig1;CL5267Contig1;CL5728Contig1;CL…
GO:0060122	biological_process	20	CL10837Contig1;CL11423Contig1;CL13852Contig1;CL23353Contig1;CL3907Contig1;CL3907Contig2;CL40792Contig1;CL43116Contig1;CL43705Contig1;CL460Contig1;CL483Contig1;CL49947Contig1;CL64619Contig1;CL66109Contig1;CL872Contig1;comp113467_c0_seq1_2;comp119639_c0_seq1_2;comp130694_c0_seq2_2;comp145648_c0_seq12_3;comp88114_c0_seq1_1
GO:1990227	biological_process	2	CL10837Contig1;comp145648_c0_seq12_3
GO:0001895	biological_process	12	CL10837Contig1;CL12518Contig1;CL14479Contig1;CL17099Contig1;CL2700Contig1;CL29398Contig1;CL39268Contig1;CL41000Contig1;CL48062Contig1;CL62264Contig1;comp127259_c0_seq1_1;comp145648_c0_seq12_3
GO:0050953	biological_process	14	CL10837Contig1;CL14366Contig1;CL14376Contig1;CL18770Contig1;CL2465Contig1;CL33638Contig1;CL37754Contig1;CL41372Contig1;CL44262Contig1;CL47538Contig1;CL47677Contig1;CL66109Contig1;comp123151_c0_seq3_2;comp145648_c0_seq12_3
GO:0007605	biological_process	84	CL10837Contig1;CL10895Contig1;CL11416Contig1;CL11992Contig1;CL12067Contig1;CL12241Contig1;CL12691Contig1;CL13208Contig1;CL13208Contig2;CL13585Contig2;CL13852Contig1;CL13941Contig1;CL14376Contig1;CL14956Contig1;CL15799Contig1;CL16726Contig1;CL18770Contig1;CL1Contig150;CL1Contig225;CL1Contig44;CL20088Contig1;CL2347Contig2;CL2452Contig1;CL2465Contig1;CL25737Contig1;CL26082Contig1;CL26136Contig1;CL28…
GO:0050896	biological_process	67	CL10847Contig1;CL10847Contig2;CL10854Contig1;CL10854Contig2;CL10869Contig1;CL11819Contig1;CL1220Contig1;CL12399Contig1;CL12632Contig1;CL12632Contig2;CL14011Contig1;CL14376Contig1;CL1565Contig1;CL18770Contig1;CL2023Contig1;CL20615Contig1;CL20872Contig1;CL22251Contig1;CL22519Contig1;CL2465Contig1;CL27438Contig1;CL28579Contig1;CL28846Contig1;CL29398Contig1;CL32065Contig1;CL32294Contig1;CL33638Contig…
GO:0018105	biological_process	58	CL10854Contig1;CL10854Contig2;CL1135Contig1;CL11784Contig1;CL12559Contig1;CL13390Contig1;CL19446Contig1;CL2212Contig2;CL22251Contig1;CL25420Contig1;CL27471Contig1;CL28444Contig1;CL28846Contig1;CL29059Contig1;CL31562Contig1;CL32327Contig1;CL33406Contig1;CL37336Contig1;CL38412Contig1;CL40942Contig1;CL4168Contig1;CL4168Contig2;CL42447Contig1;CL43214Contig1;CL4587Contig1;CL46692Contig1;CL46712Contig1…
GO:0018107	biological_process	31	CL10854Contig1;CL10854Contig2;CL1135Contig1;CL13312Contig1;CL212Contig2;CL2212Contig2;CL22251Contig1;CL25420Contig1;CL28444Contig1;CL28846Contig1;CL31500Contig1;CL33406Contig1;CL4168Contig1;CL4168Contig2;CL43214Contig1;CL46692Contig1;CL4720Contig1;CL48091Contig1;CL4833Contig1;CL52367Contig1;CL54527Contig1;CL57560Contig1;CL62479Contig1;CL63335Contig1;CL66113Contig1;comp115753_c0_seq1_2;comp134001_…
GO:0051491	biological_process	25	CL10854Contig1;CL10854Contig2;CL13751Contig1;CL22251Contig1;CL23454Contig1;CL28846Contig1;CL29677Contig1;CL31228Contig1;CL32705Contig1;CL3371Contig1;CL37468Contig1;CL37751Contig1;CL4089Contig1;CL43214Contig1;CL44409Contig1;CL4720Contig1;CL49893Contig1;CL54754Contig1;CL57014Contig1;CL62479Contig1;CL62658Contig1;CL7046Contig1;comp134001_c0_seq33_2;comp141713_c0_seq2_3;comp145869_c1_seq2_3
GO:0046777	biological_process	103	CL10854Contig1;CL10854Contig2;CL1135Contig1;CL11645Contig1;CL1167Contig1;CL11784Contig1;CL11967Contig1;CL12506Contig1;CL13243Contig1;CL13390Contig1;CL1449Contig2;CL18757Contig1;CL2075Contig1;CL2212Contig2;CL22251Contig1;CL22393Contig1;CL25712Contig1;CL26524Contig1;CL2661Contig1;CL2790Contig1;CL2790Contig2;CL28508Contig1;CL28768Contig1;CL287Contig4;CL28846Contig1;CL29114Contig1;CL29186Contig1;CL29…
GO:0006007	biological_process	7	CL10862Contig1;CL21678Contig1;CL32284Contig1;CL36247Contig1;CL42638Contig1;CL43328Contig1;CL55699Contig1
GO:0048026	biological_process	11	CL1086Contig1;CL1086Contig2;CL1215Contig1;CL12161Contig1;CL266Contig1;CL33169Contig1;CL34080Contig1;CL44968Contig1;CL5917Contig1;comp110847_c0_seq1_1;comp231623_c0_seq1_3
GO:0032481	biological_process	30	CL10874Contig2;CL1214Contig1;CL1292Contig1;CL1396Contig1;CL21921Contig1;CL26439Contig1;CL27194Contig1;CL3020Contig1;CL3316Contig2;CL36281Contig1;CL37398Contig1;CL40854Contig1;CL45636Contig1;CL46222Contig1;CL47616Contig1;CL5214Contig1;CL59587Contig1;CL63932Contig1;CL6712Contig1;CL8018Contig1;comp126036_c0_seq1_2;comp126338_c0_seq9_2;comp129146_c0_seq2_3;comp129765_c0_seq2_2;comp133719_c0_seq4_2;co…
GO:0032479	biological_process	13	CL10874Contig2;CL1292Contig1;CL21921Contig1;CL3020Contig1;CL36281Contig1;CL37398Contig1;CL40854Contig1;CL8018Contig1;comp126338_c0_seq9_2;comp129146_c0_seq2_3;comp148052_c0_seq1_3;comp148617_c0_seq4_3;comp85737_c0_seq1_1
GO:0046168	biological_process	2	CL1087Contig1;CL8Contig4
GO:0006650	biological_process	5	CL1087Contig1;CL32287Contig1;CL34434Contig1;CL38971Contig1;CL4939Contig1
GO:0019563	biological_process	11	CL10886Contig1;CL11942Contig1;CL13286Contig1;CL27622Contig1;CL30694Contig1;CL31504Contig1;CL33096Contig1;CL9804Contig1;comp111771_c0_seq1_1;comp126965_c1_seq10_2;comp86164_c0_seq1_1
GO:0006071	biological_process	12	CL10886Contig1;CL13286Contig1;CL26290Contig1;CL44863Contig1;CL4920Contig1;CL6110Contig1;CL7695Contig2;CL9804Contig1;comp111771_c0_seq1_1;comp124097_c0_seq6_2;comp131165_c0_seq1_2;comp56753_c0_seq1_3
GO:0046167	biological_process	3	CL10886Contig1;CL13286Contig1;CL9804Contig1
GO:0016310	biological_process	24	CL10886Contig1;CL1135Contig1;CL13049Contig1;CL13286Contig1;CL1583Contig1;CL164Contig1;CL164Contig2;CL27120Contig1;CL28165Contig1;CL30729Contig1;CL33406Contig1;CL34893Contig1;CL43694Contig1;CL4419Contig1;CL50718Contig1;CL5527Contig1;CL60867Contig1;CL65415Contig1;CL9804Contig1;comp130308_c0_seq33_2;comp147266_c0_seq8_3;comp155232_c0_seq1_3;comp50041_c0_seq1_1;comp91392_c0_seq46_1
GO:0042493	biological_process	135	CL10886Contig1;CL11088Contig1;CL11088Contig2;CL1145Contig1;CL11619Contig1;CL11622Contig1;CL1167Contig1;CL12241Contig1;CL12298Contig1;CL1264Contig1;CL12903Contig1;CL1318Contig2;CL1339Contig1;CL13780Contig1;CL1566Contig1;CL15Contig5;CL16768Contig1;CL1863Contig1;CL19316Contig1;CL19437Contig1;CL1Contig112;CL1Contig150;CL2102Contig1;CL21201Contig1;CL21961Contig1;CL22276Contig1;CL2368Contig2;CL23824Con…
GO:0010033	biological_process	20	CL10886Contig1;CL14575Contig1;CL15653Contig1;CL1575Contig1;CL17116Contig1;CL1Contig563;CL20945Contig1;CL25914Contig1;CL28060Contig1;CL2868Contig2;CL35217Contig1;CL35589Contig1;CL38Contig5;CL38Contig9;CL4358Contig1;CL4482Contig1;CL46905Contig1;CL64310Contig1;CL9804Contig1;comp139516_c0_seq1_3
GO:0006641	biological_process	37	CL10886Contig1;CL1236Contig1;CL13286Contig1;CL13358Contig1;CL28865Contig1;CL3361Contig2;CL33961Contig1;CL36167Contig1;CL38181Contig1;CL3960Contig1;CL40464Contig1;CL40725Contig1;CL45779Contig1;CL47441Contig1;CL4939Contig1;CL52621Contig1;CL55271Contig1;CL5681Contig1;CL568Contig1;CL57636Contig1;CL57857Contig1;CL5923Contig1;CL6042Contig1;CL60669Contig1;CL8349Contig1;CL9562Contig1;CL9804Contig1;comp10…
GO:0010917	biological_process	11	CL1088Contig1;CL1373Contig1;CL1869Contig1;CL21676Contig1;CL35493Contig1;CL50952Contig1;CL52995Contig1;CL7189Contig1;CL7189Contig2;comp152578_c0_seq1_1;comp77173_c0_seq1_1
GO:0035794	biological_process	8	CL1088Contig1;CL1869Contig1;CL21676Contig1;CL35493Contig1;CL50952Contig1;CL52995Contig1;comp152578_c0_seq1_1;comp77173_c0_seq1_1
GO:0010940	biological_process	9	CL1088Contig1;CL1869Contig1;CL21676Contig1;CL35493Contig1;CL50952Contig1;CL52995Contig1;comp152578_c0_seq1_1;comp77173_c0_seq1_1;comp86342_c0_seq1_1
GO:0001782	biological_process	6	CL10895Contig1;CL16768Contig1;CL29701Contig1;CL34913Contig1;CL44750Contig1;comp146046_c0_seq8_3
GO:0045165	biological_process	21	CL10895Contig1;CL11875Contig1;CL13941Contig1;CL15607Contig1;CL15991Contig1;CL20562Contig1;CL2260Contig1;CL234Contig1;CL27412Contig1;CL3041Contig1;CL32328Contig1;CL34063Contig1;CL44956Contig1;CL5293Contig1;CL6418Contig1;CL7014Contig1;CL8749Contig1;CL893Contig1;comp127449_c6_seq1_2;comp80088_c0_seq2_1;comp94818_c0_seq1_1
GO:0006974	biological_process	172	CL10895Contig1;CL1145Contig1;CL11895Contig1;CL12082Contig1;CL12119Contig1;CL12423Contig1;CL12423Contig2;CL12543Contig1;CL12618Contig1;CL12710Contig1;CL12761Contig1;CL13047Contig1;CL13072Contig1;CL13540Contig1;CL14031Contig1;CL14031Contig2;CL14070Contig1;CL1414Contig1;CL14450Contig1;CL14930Contig1;CL1510Contig1;CL1552Contig1;CL1552Contig2;CL1586Contig1;CL1647Contig1;CL16768Contig1;CL1701Contig1;CL…
GO:0030218	biological_process	20	CL10895Contig1;CL12120Contig1;CL165Contig1;CL1Contig576;CL27306Contig1;CL2887Contig1;CL30706Contig1;CL31309Contig1;CL33753Contig1;CL35326Contig1;CL35723Contig1;CL3823Contig1;CL38342Contig1;CL43660Contig1;CL4397Contig1;CL45238Contig1;CL50411Contig1;CL58334Contig1;comp78580_c1_seq1_1;comp88579_c0_seq5_1
GO:0034349	biological_process	4	CL10895Contig1;CL14450Contig1;CL16768Contig1;comp146046_c0_seq8_3
GO:0007507	biological_process	111	CL10895Contig1;CL12639Contig1;CL1297Contig1;CL13745Contig1;CL14027Contig1;CL15991Contig1;CL16216Contig1;CL16684Contig1;CL18401Contig1;CL18490Contig1;CL19059Contig1;CL19316Contig1;CL1989Contig1;CL20953Contig1;CL2145Contig1;CL2209Contig2;CL2343Contig2;CL234Contig1;CL23824Contig1;CL2414Contig2;CL2443Contig1;CL24569Contig1;CL25967Contig1;CL26112Contig1;CL26225Contig1;CL26343Contig1;CL2687Contig1;CL27…
GO:0030216	biological_process	10	CL10895Contig1;CL27421Contig1;CL31391Contig1;CL351Contig3;CL41170Contig1;CL5293Contig1;CL60224Contig1;CL65195Contig1;CL6946Contig1;CL8207Contig1
GO:0046007	biological_process	4	CL10895Contig1;CL34913Contig1;CL6313Contig1;CL9682Contig1
GO:0030889	biological_process	6	CL10895Contig1;CL34913Contig1;CL4731Contig1;CL8727Contig1;comp116904_c0_seq1_2;comp56815_c0_seq1_1
GO:0045736	biological_process	8	CL10895Contig1;CL2102Contig1;CL27074Contig1;CL33032Contig1;CL33967Contig1;CL47836Contig1;CL5454Contig1;comp144834_c1_seq2_3
GO:0051402	biological_process	28	CL10895Contig1;CL1135Contig1;CL1414Contig1;CL16768Contig1;CL24475Contig1;CL25739Contig1;CL26593Contig1;CL29107Contig1;CL29550Contig1;CL33154Contig1;CL3344Contig1;CL34797Contig1;CL41170Contig1;CL4731Contig1;CL51736Contig1;CL62318Contig1;CL6364Contig1;CL7222Contig1;CL7886Contig1;CL8727Contig1;CL9421Contig1;comp116904_c0_seq1_2;comp126394_c1_seq5_2;comp133618_c0_seq6_2;comp146046_c0_seq8_3;comp19194…
GO:0048011	biological_process	42	CL10895Contig1;CL1204Contig1;CL12866Contig1;CL13538Contig1;CL14662Contig1;CL1709Contig1;CL18631Contig1;CL19248Contig1;CL19291Contig1;CL27042Contig1;CL27660Contig1;CL27665Contig1;CL28509Contig1;CL28865Contig1;CL29791Contig1;CL30358Contig1;CL31187Contig1;CL31625Contig1;CL3311Contig1;CL35678Contig1;CL35Contig3;CL35Contig7;CL36167Contig1;CL45575Contig1;CL4740Contig1;CL4849Contig1;CL4849Contig2;CL4968…
GO:0016485	biological_process	52	CL10895Contig1;CL11527Contig1;CL11835Contig1;CL12117Contig1;CL1239Contig1;CL1414Contig1;CL14662Contig1;CL17719Contig1;CL18444Contig1;CL1863Contig1;CL19248Contig1;CL19710Contig1;CL1989Contig1;CL1Contig158;CL25793Contig1;CL27016Contig1;CL28440Contig1;CL28509Contig1;CL29107Contig1;CL29385Contig1;CL29619Contig1;CL30505Contig1;CL30636Contig1;CL32184Contig1;CL33013Contig1;CL33684Contig1;CL34810Contig1;…
GO:0009411	biological_process	29	CL10895Contig1;CL14450Contig1;CL27484Contig1;CL28077Contig1;CL29107Contig1;CL30775Contig1;CL30995Contig1;CL33032Contig1;CL34580Contig1;CL34928Contig1;CL35192Contig1;CL382Contig1;CL382Contig2;CL4131Contig1;CL42464Contig1;CL42832Contig1;CL4340Contig1;CL4496Contig1;CL47557Contig1;CL58515Contig1;CL62460Contig1;CL7474Contig1;CL7941Contig1;CL7941Contig2;comp107164_c0_seq1_1;comp126394_c1_seq5_2;comp837…
GO:0009611	biological_process	36	CL10895Contig1;CL14162Contig1;CL1575Contig1;CL16768Contig1;CL18335Contig1;CL19030Contig1;CL20554Contig1;CL2368Contig2;CL23941Contig1;CL24041Contig1;CL27162Contig1;CL27649Contig1;CL2838Contig1;CL2838Contig2;CL28835Contig1;CL31562Contig1;CL34761Contig1;CL34998Contig1;CL3563Contig1;CL37064Contig1;CL39729Contig1;CL40944Contig1;CL43630Contig1;CL43673Contig1;CL44318Contig1;CL44341Contig1;CL44468Contig1…
GO:0043029	biological_process	10	CL10895Contig1;CL1397Contig1;CL1397Contig3;CL21273Contig1;CL23525Contig1;CL34314Contig1;CL34913Contig1;CL44750Contig1;CL62742Contig1;comp138668_c0_seq2_3
GO:0006584	biological_process	9	CL10896Contig1;CL14014Contig1;CL29061Contig1;CL29401Contig1;CL33538Contig1;CL3697Contig1;CL56270Contig1;CL5881Contig1;comp129198_c1_seq1_2
GO:0006281	biological_process	223	CL108Contig1;CL11728Contig1;CL12082Contig1;CL12293Contig1;CL12322Contig1;CL12435Contig1;CL12435Contig2;CL13072Contig1;CL13092Contig1;CL1343Contig2;CL13540Contig1;CL13650Contig1;CL13792Contig1;CL14575Contig1;CL14721Contig1;CL1485Contig1;CL14987Contig1;CL15463Contig1;CL1583Contig1;CL16470Contig1;CL16715Contig1;CL16740Contig1;CL1722Contig1;CL17405Contig1;CL1786Contig1;CL18273Contig1;CL18557Contig1;C…
GO:0006260	biological_process	109	CL108Contig1;CL12618Contig1;CL13090Contig2;CL13875Contig1;CL14070Contig1;CL14330Contig1;CL1468Contig1;CL14721Contig1;CL1485Contig1;CL162Contig1;CL162Contig3;CL17340Contig1;CL1744Contig1;CL1744Contig3;CL1786Contig1;CL19792Contig1;CL2021Contig1;CL2426Contig1;CL24507Contig1;CL26077Contig1;CL26180Contig1;CL26450Contig1;CL27512Contig1;CL27637Contig1;CL27948Contig1;CL28875Contig1;CL29338Contig1;CL29347…
GO:0007409	biological_process	61	CL10901Contig1;CL12081Contig1;CL13359Contig1;CL13423Contig1;CL13955Contig1;CL1Contig207;CL2035Contig1;CL2035Contig2;CL234Contig2;CL234Contig3;CL2506Contig1;CL2694Contig1;CL27471Contig1;CL27526Contig1;CL27883Contig1;CL27Contig6;CL2851Contig1;CL2851Contig2;CL28521Contig1;CL28865Contig1;CL28904Contig1;CL30922Contig1;CL31469Contig1;CL32194Contig1;CL3502Contig1;CL35065Contig1;CL35177Contig1;CL351Conti…
GO:0050708	biological_process	7	CL10901Contig1;CL1948Contig3;CL30527Contig1;CL31469Contig1;CL35507Contig1;CL36023Contig1;CL8136Contig1
GO:0006614	biological_process	19	CL10901Contig1;CL17035Contig1;CL31972Contig1;CL32994Contig1;CL33849Contig1;CL38571Contig1;CL4050Contig1;CL4837Contig1;CL48735Contig1;CL52836Contig1;CL56565Contig1;CL6225Contig1;CL62558Contig1;CL65602Contig1;CL6626Contig1;CL7837Contig1;CL8018Contig1;CL8062Contig1;comp133312_c0_seq1_3
GO:0009060	biological_process	21	CL10912Contig1;CL11022Contig1;CL12548Contig1;CL20539Contig1;CL26046Contig1;CL27016Contig1;CL289Contig1;CL29282Contig1;CL30636Contig1;CL32135Contig1;CL32211Contig1;CL35455Contig1;CL43600Contig1;CL50912Contig1;CL53278Contig1;CL5922Contig1;CL60104Contig1;CL60741Contig1;comp107164_c0_seq1_1;comp119489_c1_seq1_2;comp76596_c0_seq1_3
GO:0045333	biological_process	14	CL10912Contig1;CL15959Contig1;CL16768Contig1;CL18738Contig1;CL27113Contig1;CL29512Contig1;CL30001Contig1;CL32135Contig1;CL34260Contig1;CL34739Contig1;CL39446Contig1;CL40500Contig1;comp146046_c0_seq8_3;comp167342_c0_seq1_2
GO:0006091	biological_process	16	CL10912Contig1;CL1373Contig1;CL14318Contig1;CL15446Contig1;CL2218Contig1;CL2909Contig2;CL29431Contig1;CL29663Contig1;CL31573Contig1;CL32Contig1;CL35198Contig1;CL40107Contig1;CL7527Contig1;comp122925_c0_seq5_3;comp147959_c6_seq8_3;comp94567_c3_seq3_1
GO:1902600	biological_process	22	CL10912Contig1;CL18186Contig1;CL21961Contig1;CL29282Contig1;CL32135Contig1;CL32430Contig1;CL36534Contig1;CL36542Contig1;CL39446Contig1;CL44574Contig1;CL49614Contig1;CL50912Contig1;CL51917Contig1;CL53516Contig1;CL54196Contig1;CL54495Contig1;CL58915Contig1;CL5922Contig1;CL60741Contig1;CL61737Contig1;CL7899Contig1;comp48597_c0_seq1_3
GO:0006123	biological_process	6	CL10912Contig1;CL32430Contig1;CL39446Contig1;CL51917Contig1;CL54196Contig1;CL61737Contig1
GO:0071918	biological_process	8	CL10918Contig1;CL15653Contig1;CL17116Contig1;CL19932Contig1;CL2116Contig1;CL25914Contig1;CL2949Contig1;comp68867_c0_seq1_2
GO:0006633	biological_process	69	CL1091Contig1;CL11808Contig1;CL12065Contig1;CL12065Contig2;CL13155Contig1;CL135Contig1;CL14986Contig1;CL15550Contig1;CL16621Contig1;CL1705Contig2;CL18747Contig1;CL18892Contig1;CL209Contig2;CL23071Contig1;CL2508Contig1;CL26292Contig1;CL27386Contig1;CL28177Contig1;CL28774Contig1;CL29676Contig1;CL29731Contig1;CL30780Contig1;CL31113Contig1;CL3206Contig1;CL32680Contig1;CL32984Contig1;CL3303Contig1;CL3…
GO:2001295	biological_process	2	CL1091Contig1;CL38778Contig1
GO:0071727	biological_process	6	CL10920Contig1;CL28885Contig1;CL50587Contig1;CL9818Contig1;comp145991_c0_seq27_3;comp147899_c0_seq5_3
GO:0042495	biological_process	6	CL10920Contig1;CL28885Contig1;CL50587Contig1;CL9818Contig1;comp145991_c0_seq27_3;comp147899_c0_seq5_3
GO:0042116	biological_process	8	CL10920Contig1;CL2507Contig1;CL40117Contig1;CL50587Contig1;CL57706Contig1;CL9818Contig1;comp145991_c0_seq27_3;comp147899_c0_seq5_3
GO:0042535	biological_process	10	CL10920Contig1;CL28885Contig1;CL2979Contig1;CL50190Contig1;CL50587Contig1;CL58492Contig1;CL671Contig1;CL9818Contig1;comp145991_c0_seq27_3;comp147899_c0_seq5_3
GO:0034130	biological_process	5	CL10920Contig1;CL50587Contig1;CL9818Contig1;comp145991_c0_seq27_3;comp147899_c0_seq5_3
GO:0052704	biological_process	6	CL10922Contig1;CL32142Contig1;CL35775Contig1;CL36966Contig1;CL6162Contig1;comp120417_c0_seq7_2
GO:0052707	biological_process	5	CL10922Contig1;CL35775Contig1;CL36966Contig1;CL6162Contig1;comp120417_c0_seq7_2
GO:0006479	biological_process	17	CL10922Contig1;CL1Contig259;CL29801Contig1;CL30737Contig1;CL34813Contig1;CL35775Contig1;CL36966Contig1;CL3838Contig1;CL4156Contig1;CL4264Contig1;CL44697Contig1;CL6162Contig1;CL7462Contig1;CL7806Contig1;comp104287_c0_seq1_2;comp120417_c0_seq7_2;comp146801_c1_seq1_3
GO:0061090	biological_process	2	CL10925Contig1;CL6242Contig1
GO:0061088	biological_process	6	CL10925Contig1;CL29497Contig1;CL29904Contig1;CL6242Contig1;CL7602Contig1;comp93211_c0_seq6_1
GO:0010043	biological_process	15	CL10925Contig1;CL11362Contig1;CL14261Contig1;CL29497Contig1;CL29904Contig1;CL38756Contig1;CL42534Contig1;CL54715Contig1;CL6242Contig1;CL63226Contig1;CL8334Contig1;comp116956_c0_seq2_2;comp128885_c0_seq1_3;comp134729_c0_seq4_3;comp86124_c0_seq2_1
GO:0071577	biological_process	11	CL10925Contig1;CL2361Contig1;CL29073Contig1;CL29497Contig1;CL29904Contig1;CL32565Contig1;CL46851Contig1;CL6242Contig1;CL63587Contig1;CL65735Contig1;comp123111_c0_seq2_2
GO:0007250	biological_process	9	CL10938Contig1;CL29701Contig1;CL42926Contig1;CL44303Contig1;CL44560Contig1;CL52449Contig1;CL6061Contig1;comp133285_c0_seq3_2;comp82288_c0_seq1_1
GO:0071726	biological_process	5	CL10938Contig1;CL2473Contig1;CL28885Contig1;CL44560Contig1;CL59457Contig1
GO:0042742	biological_process	48	CL10938Contig1;CL11433Contig1;CL12119Contig1;CL12680Contig1;CL18601Contig1;CL19807Contig1;CL23941Contig1;CL24041Contig1;CL24910Contig1;CL2535Contig1;CL26312Contig1;CL27971Contig1;CL287Contig4;CL32574Contig1;CL3295Contig1;CL32962Contig1;CL33174Contig1;CL33990Contig1;CL34654Contig1;CL36109Contig1;CL43468Contig1;CL44341Contig1;CL44452Contig1;CL44560Contig1;CL44591Contig1;CL45176Contig1;CL4517Contig1…
GO:0043123	biological_process	75	CL10938Contig1;CL11500Contig1;CL12121Contig1;CL12172Contig1;CL12924Contig1;CL1421Contig1;CL1469Contig1;CL15567Contig1;CL16418Contig1;CL1938Contig2;CL19746Contig1;CL1Contig288;CL1Contig380;CL1Contig456;CL2382Contig1;CL2421Contig1;CL24310Contig1;CL2473Contig1;CL2514Contig1;CL26343Contig1;CL27108Contig1;CL27266Contig1;CL27288Contig1;CL2797Contig1;CL28273Contig1;CL29111Contig1;CL29304Contig1;CL29701C…
GO:0043507	biological_process	16	CL10938Contig1;CL1901Contig1;CL2473Contig1;CL26136Contig1;CL3646Contig1;CL40284Contig1;CL42926Contig1;CL42940Contig1;CL44560Contig1;CL4540Contig1;CL59457Contig1;CL6Contig10;comp125803_c0_seq6_2;comp128504_c0_seq1_3;comp141234_c0_seq5_3;comp78778_c0_seq18_1
GO:0034134	biological_process	20	CL10938Contig1;CL12687Contig1;CL1582Contig2;CL28885Contig1;CL31431Contig1;CL38396Contig1;CL44303Contig1;CL44560Contig1;CL47557Contig1;CL59203Contig1;CL6061Contig1;CL7367Contig1;CL7954Contig2;CL7983Contig1;CL8018Contig1;CL9630Contig1;comp117675_c0_seq3_2;comp133285_c0_seq3_2;comp61330_c0_seq1_1;comp82288_c0_seq1_1
GO:0034142	biological_process	20	CL10938Contig1;CL12687Contig1;CL1582Contig2;CL2507Contig1;CL31431Contig1;CL35079Contig1;CL38396Contig1;CL40117Contig1;CL44303Contig1;CL44560Contig1;CL47557Contig1;CL57706Contig1;CL6061Contig1;CL7983Contig1;CL8018Contig1;CL9630Contig1;comp117675_c0_seq3_2;comp133285_c0_seq3_2;comp61330_c0_seq1_1;comp82288_c0_seq1_1
GO:0002224	biological_process	31	CL10938Contig1;CL12334Contig1;CL15336Contig1;CL1582Contig2;CL26106Contig1;CL26775Contig1;CL31046Contig1;CL31328Contig1;CL34020Contig1;CL35079Contig1;CL35523Contig1;CL38396Contig1;CL38870Contig1;CL40120Contig1;CL44303Contig1;CL44560Contig1;CL4686Contig1;CL4701Contig1;CL4748Contig1;CL47557Contig1;CL6061Contig1;CL6882Contig2;CL7983Contig1;CL8018Contig1;CL9Contig1;CL9Contig5;comp133206_c2_seq7_2;comp…
GO:0038123	biological_process	5	CL10938Contig1;CL44560Contig1;CL47557Contig1;CL7983Contig1;CL8018Contig1
GO:0038124	biological_process	5	CL10938Contig1;CL44560Contig1;CL47557Contig1;CL7983Contig1;CL8018Contig1
GO:0018990	biological_process	9	CL10939Contig1;CL11228Contig1;CL13192Contig1;CL27150Contig1;CL28880Contig1;CL45528Contig1;CL53009Contig1;CL65170Contig1;comp91771_c0_seq23_1
GO:0043154	biological_process	68	CL1094Contig1;CL1094Contig2;CL11433Contig1;CL1145Contig1;CL12207Contig1;CL13855Contig1;CL13855Contig2;CL1419Contig1;CL1419Contig2;CL17335Contig1;CL18401Contig1;CL18455Contig1;CL18601Contig1;CL1Contig549;CL2064Contig1;CL2493Contig1;CL26106Contig1;CL2762Contig1;CL28423Contig1;CL28536Contig1;CL28934Contig1;CL29754Contig1;CL30314Contig1;CL31937Contig1;CL32148Contig1;CL32Contig6;CL33042Contig1;CL33195…
GO:0051865	biological_process	89	CL1094Contig1;CL1094Contig2;CL12924Contig1;CL13460Contig1;CL13729Contig1;CL13855Contig1;CL13855Contig2;CL1419Contig1;CL16418Contig1;CL17335Contig1;CL179Contig3;CL18455Contig1;CL19982Contig1;CL1Contig549;CL2064Contig1;CL2288Contig1;CL2288Contig2;CL239Contig2;CL2493Contig1;CL25790Contig1;CL2599Contig1;CL27087Contig1;CL2797Contig1;CL28473Contig1;CL28536Contig1;CL28934Contig1;CL29714Contig1;CL29792Co…
GO:0006820	biological_process	9	CL10955Contig1;CL28780Contig1;CL29555Contig1;CL36801Contig1;CL53518Contig1;CL5548Contig1;CL5737Contig1;CL57527Contig1;comp37161_c0_seq1_3
GO:0055062	biological_process	4	CL10955Contig1;CL30206Contig1;CL36801Contig1;CL53518Contig1
GO:0035435	biological_process	8	CL10955Contig1;CL36801Contig1;CL4125Contig1;CL44900Contig1;CL53518Contig1;CL63704Contig1;comp100018_c0_seq1_1;comp98720_c0_seq2_2
GO:0034504	biological_process	15	CL10957Contig1;CL11929Contig1;CL11929Contig2;CL12019Contig1;CL12084Contig1;CL1264Contig1;CL25438Contig1;CL31119Contig1;CL32075Contig1;CL42245Contig1;CL42403Contig1;CL47875Contig1;CL4819Contig1;CL65444Contig1;comp110701_c0_seq1_3
GO:0006913	biological_process	22	CL1096Contig2;CL1135Contig1;CL11678Contig1;CL13774Contig1;CL18686Contig1;CL30232Contig1;CL31381Contig1;CL32324Contig1;CL33013Contig1;CL33670Contig1;CL38624Contig1;CL39089Contig1;CL41615Contig1;CL50494Contig1;CL52108Contig1;CL5915Contig1;CL62076Contig1;CL64562Contig1;CL7819Contig1;comp118310_c1_seq3_2;comp65793_c0_seq3_1;comp93928_c0_seq1_1
GO:0019882	biological_process	6	CL10971Contig1;CL29231Contig1;CL3746Contig1;CL7055Contig1;CL7602Contig1;comp93211_c0_seq6_1
GO:0043001	biological_process	27	CL10971Contig1;CL13994Contig1;CL1617Contig2;CL18740Contig1;CL20608Contig1;CL25887Contig1;CL27526Contig1;CL28183Contig1;CL28830Contig1;CL29568Contig1;CL30922Contig1;CL36434Contig1;CL38682Contig1;CL43483Contig1;CL48410Contig1;CL4934Contig1;CL49832Contig1;CL52718Contig1;CL54322Contig1;CL58989Contig1;CL62547Contig1;CL63039Contig1;CL65213Contig1;CL677Contig1;CL677Contig2;CL6918Contig1;comp94498_c0_seq…
GO:0032418	biological_process	3	CL10971Contig1;CL30296Contig1;CL34032Contig1
GO:0090382	biological_process	11	CL10971Contig1;CL28937Contig1;CL29130Contig1;CL33990Contig1;CL3770Contig1;CL5171Contig1;CL5171Contig2;CL63039Contig1;CL7055Contig1;comp118449_c0_seq5_2;comp84149_c0_seq1_1
GO:0090385	biological_process	5	CL10971Contig1;CL12058Contig1;CL13929Contig1;comp118449_c0_seq5_2;comp91926_c0_seq1_1
GO:0072659	biological_process	43	CL10971Contig1;CL13994Contig1;CL1534Contig1;CL1Contig548;CL26688Contig1;CL27042Contig1;CL27526Contig1;CL29423Contig1;CL29568Contig1;CL3078Contig1;CL30922Contig1;CL31766Contig1;CL32057Contig1;CL32696Contig1;CL33815Contig1;CL34371Contig1;CL34489Contig1;CL35687Contig1;CL37468Contig1;CL38730Contig1;CL40156Contig1;CL40565Contig1;CL41394Contig1;CL4224Contig1;CL43483Contig1;CL444Contig1;CL51793Contig1;C…
GO:0032482	biological_process	48	CL10971Contig1;CL11638Contig1;CL11786Contig1;CL12058Contig1;CL1213Contig1;CL1213Contig2;CL13381Contig1;CL13994Contig1;CL1465Contig2;CL16856Contig1;CL1Contig274;CL2308Contig2;CL240Contig3;CL27310Contig1;CL27752Contig1;CL28365Contig1;CL29115Contig1;CL29130Contig1;CL29231Contig1;CL29568Contig1;CL30536Contig1;CL33154Contig1;CL33384Contig1;CL34371Contig1;CL35687Contig1;CL3746Contig1;CL39711Contig1;CL4…
GO:0009790	biological_process	28	CL1097Contig4;CL12632Contig1;CL12632Contig2;CL12866Contig1;CL1756Contig3;CL19446Contig1;CL19786Contig1;CL21865Contig1;CL2335Contig1;CL2513Contig2;CL2515Contig1;CL26930Contig1;CL27Contig2;CL29890Contig1;CL29908Contig1;CL30882Contig1;CL32236Contig1;CL32342Contig1;CL33990Contig1;CL42447Contig1;CL43576Contig1;CL46961Contig1;CL48091Contig1;CL50578Contig1;CL53455Contig1;CL9396Contig1;comp139625_c0_seq1…
GO:0009553	biological_process	6	CL1097Contig4;CL32342Contig1;CL41810Contig1;CL59210Contig1;CL64475Contig1;CL64712Contig1
GO:0009555	biological_process	12	CL1097Contig4;CL16740Contig1;CL19720Contig1;CL24041Contig1;CL26938Contig1;CL32342Contig1;CL41247Contig1;CL41810Contig1;CL51997Contig1;CL60801Contig1;CL65885Contig1;comp207189_c0_seq1_3
GO:0019886	biological_process	18	CL10983Contig1;CL11028Contig1;CL12447Contig1;CL292Contig1;CL31315Contig1;CL31595Contig1;CL34167Contig1;CL40163Contig1;CL42926Contig1;CL45267Contig1;CL46961Contig1;CL47189Contig1;CL4788Contig1;CL48291Contig1;CL48306Contig1;CL6992Contig1;CL7353Contig1;comp67358_c0_seq1_1
GO:0035646	biological_process	13	CL10983Contig1;CL12979Contig1;CL1867Contig1;CL22615Contig1;CL2674Contig1;CL4673Contig1;CL51105Contig1;CL6992Contig1;CL7055Contig1;CL7353Contig1;CL7602Contig1;comp78997_c0_seq1_3;comp93211_c0_seq6_1
GO:0090160	biological_process	3	CL10983Contig1;CL49705Contig1;CL6992Contig1
GO:0032438	biological_process	9	CL10983Contig1;CL26924Contig1;CL35013Contig1;CL62547Contig1;CL63356Contig1;CL677Contig1;CL677Contig2;CL6992Contig1;CL7353Contig1
GO:0061024	biological_process	39	CL10983Contig1;CL11810Contig1;CL12005Contig1;CL13406Contig1;CL14986Contig1;CL1Contig150;CL20912Contig1;CL25862Contig1;CL2641Contig1;CL28160Contig1;CL32427Contig1;CL33205Contig1;CL34729Contig1;CL35013Contig1;CL3987Contig1;CL40163Contig1;CL41496Contig1;CL45267Contig1;CL46994Contig1;CL47114Contig1;CL47446Contig1;CL48291Contig1;CL499Contig1;CL499Contig2;CL55850Contig1;CL59713Contig1;CL63356Contig1;CL…
GO:0043323	biological_process	2	CL10983Contig1;CL6992Contig1
GO:0045954	biological_process	3	CL10983Contig1;CL6992Contig1;comp129754_c0_seq2_2
GO:0006892	biological_process	19	CL10983Contig1;CL13293Contig1;CL14076Contig1;CL28160Contig1;CL30760Contig1;CL35013Contig1;CL40917Contig1;CL47114Contig1;CL47446Contig1;CL55850Contig1;CL63356Contig1;CL6992Contig1;CL7353Contig1;CL7898Contig1;CL851Contig1;CL8563Contig1;comp142927_c1_seq19_3;comp50175_c0_seq1_1;comp50175_c2_seq1_1
GO:0050690	biological_process	4	CL10983Contig1;CL39518Contig1;CL6992Contig1;CL7353Contig1
GO:0016032	biological_process	103	CL10983Contig1;CL10988Contig1;CL11533Contig1;CL11602Contig1;CL12005Contig1;CL12117Contig1;CL12204Contig1;CL127Contig8;CL13090Contig2;CL13300Contig1;CL13342Contig1;CL13670Contig1;CL13774Contig1;CL15949Contig1;CL182Contig1;CL187Contig2;CL23285Contig1;CL25772Contig1;CL26055Contig1;CL2651Contig2;CL26924Contig1;CL27108Contig1;CL27201Contig1;CL27419Contig1;CL27660Contig1;CL2777Contig1;CL28387Contig1;CL…
GO:1900151	biological_process	2	CL10988Contig1;CL15949Contig1
GO:0060211	biological_process	3	CL10988Contig1;CL15949Contig1;CL48757Contig1
GO:0090305	biological_process	96	CL109Contig3;CL10Contig10;CL11294Contig1;CL115Contig3;CL12148Contig1;CL1460Contig2;CL1462Contig1;CL146Contig3;CL1517Contig2;CL1577Contig1;CL1624Contig2;CL17055Contig1;CL177Contig1;CL17Contig4;CL1Contig107;CL1Contig266;CL1Contig551;CL22578Contig1;CL22Contig3;CL22Contig5;CL24840Contig1;CL25890Contig1;CL27120Contig1;CL277Contig1;CL277Contig2;CL27873Contig1;CL28574Contig1;CL2870Contig1;CL29887Contig1…
GO:0032199	biological_process	61	CL109Contig3;CL10Contig10;CL11294Contig1;CL115Contig3;CL1460Contig2;CL1462Contig1;CL146Contig3;CL1517Contig2;CL1577Contig1;CL1624Contig2;CL17055Contig1;CL177Contig1;CL17Contig4;CL1Contig107;CL1Contig266;CL1Contig551;CL22Contig3;CL22Contig5;CL24840Contig1;CL277Contig1;CL277Contig2;CL2870Contig1;CL379Contig3;CL415Contig2;CL41943Contig1;CL41966Contig1;CL44278Contig1;CL56994Contig1;CL59338Contig1;CL6…
GO:0032197	biological_process	111	CL109Contig3;CL10Contig10;CL1101Contig1;CL111Contig1;CL11294Contig1;CL1137Contig1;CL115Contig3;CL11766Contig1;CL12154Contig1;CL1216Contig2;CL12538Contig2;CL1460Contig2;CL1462Contig1;CL146Contig3;CL1517Contig2;CL1577Contig1;CL1624Contig2;CL17055Contig1;CL177Contig1;CL17Contig4;CL1839Contig1;CL18724Contig1;CL1978Contig1;CL1Contig107;CL1Contig266;CL1Contig551;CL2088Contig1;CL22682Contig1;CL22Contig3…
GO:0042883	biological_process	3	CL10Contig2;CL13104Contig1;CL59294Contig1
GO:0070779	biological_process	6	CL10Contig2;CL13104Contig1;CL2838Contig1;CL2838Contig2;CL44318Contig1;CL59294Contig1
GO:0051938	biological_process	7	CL10Contig2;CL13104Contig1;CL2838Contig1;CL2838Contig2;CL34797Contig1;CL44318Contig1;CL59294Contig1
GO:0015813	biological_process	9	CL10Contig2;CL13104Contig1;CL1414Contig1;CL2838Contig1;CL2838Contig2;CL3331Contig1;CL35436Contig1;CL44318Contig1;CL6442Contig1
GO:0010460	biological_process	6	CL10Contig2;CL13104Contig1;CL13995Contig1;CL524Contig2;CL59294Contig1;CL9787Contig1
GO:0085030	biological_process	1	CL11001Contig1
GO:2000899	biological_process	1	CL11001Contig1
GO:0008635	biological_process	5	CL11007Contig1;CL16768Contig1;CL18729Contig1;CL45926Contig1;comp146046_c0_seq8_3
GO:0006921	biological_process	11	CL11007Contig1;CL13200Contig1;CL18729Contig1;CL26780Contig1;CL28387Contig1;CL4397Contig1;CL45238Contig1;CL45926Contig1;CL62236Contig1;CL64757Contig1;comp88579_c0_seq5_1
GO:0097194	biological_process	16	CL11007Contig1;CL16376Contig1;CL18729Contig1;CL1Contig570;CL26343Contig1;CL29107Contig1;CL31971Contig1;CL32388Contig1;CL40098Contig1;CL45926Contig1;CL53625Contig1;CL59424Contig1;CL9184Contig1;comp126394_c1_seq5_2;comp144379_c1_seq3_3;comp83749_c0_seq1_1
GO:0097193	biological_process	16	CL11007Contig1;CL16768Contig1;CL18729Contig1;CL26155Contig1;CL26593Contig1;CL33953Contig1;CL35100Contig1;CL3920Contig1;CL45926Contig1;CL61373Contig1;CL62868Contig1;CL7941Contig1;CL7941Contig2;comp146046_c0_seq8_3;comp191942_c0_seq1_3;comp86106_c0_seq3_1
GO:0012501	biological_process	32	CL11007Contig1;CL13200Contig1;CL13347Contig1;CL13597Contig1;CL165Contig3;CL18729Contig1;CL1Contig570;CL26780Contig1;CL27660Contig1;CL28387Contig1;CL32388Contig1;CL38225Contig1;CL38897Contig1;CL41917Contig1;CL4397Contig1;CL45238Contig1;CL45926Contig1;CL4740Contig1;CL48456Contig1;CL53625Contig1;CL55320Contig1;CL62236Contig1;CL6418Contig1;CL64757Contig1;CL7858Contig1;CL8018Contig1;CL9184Contig1;CL97…
GO:0071897	biological_process	69	CL1101Contig1;CL111Contig1;CL1137Contig1;CL12082Contig1;CL12154Contig1;CL1216Contig2;CL12538Contig2;CL1839Contig1;CL18724Contig1;CL1978Contig1;CL2088Contig1;CL213Contig5;CL2188Contig2;CL22682Contig1;CL230Contig1;CL230Contig4;CL23Contig12;CL26077Contig1;CL260Contig1;CL283Contig1;CL283Contig2;CL28574Contig1;CL28965Contig1;CL29496Contig1;CL2984Contig1;CL298Contig2;CL30568Contig1;CL30638Contig1;CL325…
GO:0090501	biological_process	64	CL1101Contig1;CL111Contig1;CL1137Contig1;CL11622Contig1;CL12154Contig1;CL1216Contig2;CL12538Contig2;CL1574Contig1;CL1574Contig2;CL18335Contig1;CL1839Contig1;CL18724Contig1;CL1978Contig1;CL2088Contig1;CL22682Contig1;CL230Contig1;CL230Contig4;CL23Contig12;CL2418Contig1;CL260Contig1;CL283Contig1;CL283Contig2;CL28965Contig1;CL2984Contig1;CL298Contig2;CL33905Contig1;CL34571Contig1;CL361Contig1;CL366Co…
GO:0019076	biological_process	51	CL1101Contig1;CL111Contig1;CL1137Contig1;CL12005Contig1;CL12154Contig1;CL1216Contig2;CL12538Contig2;CL1839Contig1;CL18724Contig1;CL1978Contig1;CL2088Contig1;CL22682Contig1;CL230Contig1;CL230Contig4;CL23Contig12;CL260Contig1;CL283Contig1;CL283Contig2;CL28965Contig1;CL2984Contig1;CL298Contig2;CL405Contig1;CL41360Contig1;CL427Contig1;CL43777Contig1;CL446Contig1;CL510Contig1;CL52037Contig1;CL545Conti…
GO:0044262	biological_process	4	CL11022Contig1;CL1533Contig3;CL30439Contig1;CL35364Contig1
GO:0080129	biological_process	2	CL11022Contig1;CL19020Contig1
GO:0051788	biological_process	3	CL11022Contig1;CL19020Contig1;CL3159Contig1
GO:0030182	biological_process	35	CL11027Contig1;CL1135Contig1;CL12081Contig1;CL15607Contig1;CL18201Contig1;CL2260Contig1;CL26136Contig1;CL26524Contig1;CL27154Contig1;CL27471Contig1;CL28515Contig1;CL28687Contig1;CL29550Contig1;CL2Contig32;CL30325Contig1;CL3041Contig1;CL30543Contig1;CL31068Contig1;CL31106Contig1;CL31918Contig1;CL32229Contig1;CL34535Contig1;CL3646Contig1;CL40464Contig1;CL447Contig1;CL48091Contig1;CL5293Contig1;CL54…
GO:0007596	biological_process	64	CL11028Contig1;CL1135Contig1;CL11716Contig1;CL12447Contig1;CL12547Contig2;CL1337Contig2;CL13421Contig1;CL17363Contig1;CL18631Contig1;CL18824Contig1;CL20389Contig1;CL20873Contig1;CL2424Contig2;CL2718Contig1;CL27665Contig1;CL29035Contig1;CL292Contig1;CL29553Contig1;CL30961Contig1;CL31315Contig1;CL31595Contig1;CL32074Contig1;CL32943Contig1;CL33227Contig1;CL34167Contig1;CL34214Contig1;CL35013Contig1;…
GO:0007018	biological_process	79	CL11028Contig1;CL11263Contig1;CL12240Contig1;CL12447Contig1;CL12978Contig1;CL13132Contig1;CL13746Contig1;CL1444Contig1;CL1473Contig1;CL1587Contig1;CL1604Contig1;CL1650Contig1;CL1Contig356;CL2096Contig1;CL2120Contig1;CL2164Contig1;CL26506Contig1;CL26884Contig1;CL28388Contig1;CL292Contig1;CL2959Contig1;CL2981Contig3;CL30009Contig1;CL3087Contig1;CL31003Contig1;CL31315Contig1;CL31595Contig1;CL33191Co…
GO:0051256	biological_process	8	CL11028Contig1;CL11732Contig1;CL13647Contig1;CL31315Contig1;CL31595Contig1;CL34167Contig1;CL46961Contig1;CL47189Contig1
GO:0034613	biological_process	35	CL1105Contig1;CL12720Contig1;CL1472Contig1;CL17274Contig1;CL20562Contig1;CL2212Contig2;CL22615Contig1;CL2468Contig1;CL26688Contig1;CL26971Contig1;CL27019Contig1;CL27637Contig1;CL28043Contig1;CL28868Contig1;CL29007Contig1;CL29423Contig1;CL32266Contig1;CL32443Contig1;CL33145Contig1;CL33169Contig1;CL33221Contig1;CL34032Contig1;CL34489Contig1;CL44282Contig1;CL444Contig1;CL44956Contig1;CL51721Contig1;…
GO:0007417	biological_process	60	CL1105Contig1;CL13382Contig1;CL1339Contig1;CL13423Contig1;CL15807Contig1;CL17605Contig1;CL1779Contig1;CL18631Contig1;CL19157Contig1;CL22826Contig1;CL234Contig1;CL27396Contig1;CL28043Contig1;CL28858Contig1;CL29235Contig1;CL29441Contig1;CL31271Contig1;CL31772Contig1;CL33218Contig1;CL34797Contig1;CL35462Contig1;CL35Contig6;CL36122Contig1;CL37396Contig1;CL37517Contig1;CL39753Contig1;CL3994Contig1;CL3…
GO:0042384	biological_process	113	CL1105Contig1;CL11734Contig1;CL11922Contig1;CL12322Contig1;CL12607Contig1;CL12807Contig1;CL12972Contig1;CL13073Contig1;CL13321Contig1;CL13647Contig1;CL14368Contig1;CL14479Contig1;CL1592Contig1;CL1592Contig2;CL1677Contig1;CL1701Contig1;CL1701Contig2;CL18490Contig1;CL1Contig288;CL1Contig321;CL1Contig522;CL24030Contig1;CL2443Contig1;CL2468Contig1;CL253Contig1;CL25895Contig1;CL26201Contig1;CL26591Con…
GO:0035844	biological_process	2	CL1105Contig1;CL28043Contig1
GO:0001947	biological_process	33	CL1105Contig1;CL11849Contig1;CL12777Contig1;CL12807Contig1;CL13321Contig1;CL1414Contig1;CL1575Contig1;CL1897Contig1;CL1897Contig2;CL1Contig236;CL1Contig321;CL26032Contig1;CL26426Contig1;CL27547Contig1;CL28043Contig1;CL31282Contig1;CL32773Contig1;CL33522Contig1;CL34303Contig1;CL39043Contig1;CL3956Contig1;CL39Contig4;CL4512Contig2;CL47401Contig1;CL47409Contig1;CL4797Contig1;CL52631Contig1;CL59600Co…
GO:0030902	biological_process	5	CL1105Contig1;CL26384Contig1;CL28043Contig1;CL54540Contig1;comp133184_c0_seq3_3
GO:0070121	biological_process	7	CL1105Contig1;CL14366Contig1;CL27453Contig1;CL27547Contig1;CL28043Contig1;CL32657Contig1;comp123151_c0_seq3_2
GO:0070986	biological_process	15	CL1105Contig1;CL16216Contig1;CL1897Contig1;CL1897Contig2;CL2470Contig1;CL253Contig1;CL27547Contig1;CL28043Contig1;CL33613Contig1;CL47409Contig1;CL673Contig1;CL673Contig2;CL6946Contig1;CL8734Contig1;comp93200_c0_seq2_1
GO:0001738	biological_process	10	CL1105Contig1;CL27Contig2;CL28043Contig1;CL32725Contig1;CL35065Contig1;CL35824Contig1;CL37468Contig1;CL3987Contig1;CL41170Contig1;comp146146_c0_seq1_3
GO:0071599	biological_process	4	CL1105Contig1;CL20562Contig1;CL28043Contig1;CL44956Contig1
GO:0035845	biological_process	8	CL1105Contig1;CL12871Contig1;CL13073Contig1;CL14479Contig1;CL28043Contig1;CL32060Contig1;CL520Contig1;comp133474_c1_seq3_2
GO:0030862	biological_process	2	CL1105Contig1;CL28043Contig1
GO:0002092	biological_process	18	CL1105Contig1;CL12979Contig1;CL1867Contig1;CL22615Contig1;CL25789Contig1;CL27463Contig1;CL28043Contig1;CL30004Contig1;CL32014Contig1;CL40249Contig1;CL4673Contig1;CL7005Contig1;CL9357Contig1;comp119281_c1_seq43_2;comp126772_c0_seq4_3;comp135252_c2_seq16_3;comp71598_c0_seq2_1;comp78997_c0_seq1_3
GO:0039023	biological_process	3	CL1105Contig1;CL28043Contig1;CL520Contig1
GO:0039008	biological_process	2	CL1105Contig1;CL28043Contig1
GO:0050795	biological_process	6	CL1105Contig1;CL28043Contig1;CL28874Contig1;CL2Contig17;CL5589Contig1;CL6134Contig1
GO:0010842	biological_process	22	CL1105Contig1;CL15370Contig1;CL15Contig5;CL1653Contig1;CL19437Contig1;CL21201Contig1;CL2495Contig1;CL28043Contig1;CL29402Contig1;CL3286Contig1;CL36531Contig1;CL37815Contig1;CL38319Contig1;CL45870Contig1;CL53663Contig1;CL59600Contig1;CL60016Contig1;CL7642Contig1;CL7884Contig1;CL809Contig1;CL9110Contig1;comp132454_c0_seq6_2
GO:0065001	biological_process	2	CL1105Contig1;CL28043Contig1
GO:0007169	biological_process	48	CL1105Contig1;CL12657Contig1;CL13411Contig1;CL13423Contig1;CL14300Contig1;CL15848Contig1;CL18631Contig1;CL1Contig262;CL2075Contig1;CL21207Contig1;CL274Contig1;CL28043Contig1;CL28508Contig1;CL287Contig4;CL30368Contig1;CL30955Contig1;CL32229Contig1;CL343Contig1;CL343Contig2;CL34428Contig1;CL34825Contig1;CL35718Contig1;CL38065Contig1;CL4047Contig1;CL41658Contig1;CL42207Contig1;CL4419Contig1;CL45852C…
GO:0000495	biological_process	1	CL1105Contig4
GO:0033979	biological_process	1	CL1105Contig4
GO:1990481	biological_process	1	CL1105Contig4
GO:0051973	biological_process	5	CL1105Contig4;CL13958Contig1;CL34501Contig1;CL42443Contig1;comp185495_c0_seq1_3
GO:0032212	biological_process	6	CL1105Contig4;CL28444Contig1;CL30704Contig1;CL51771Contig1;CL63335Contig1;comp185495_c0_seq1_3
GO:0000154	biological_process	4	CL1105Contig4;CL11711Contig1;CL11711Contig2;CL32730Contig1
GO:0031118	biological_process	1	CL1105Contig4
GO:0031120	biological_process	1	CL1105Contig4
GO:0043525	biological_process	23	CL11061Contig1;CL1135Contig1;CL11500Contig1;CL14450Contig1;CL15567Contig1;CL16768Contig1;CL17274Contig1;CL2382Contig1;CL24475Contig1;CL24569Contig1;CL25739Contig1;CL2864Contig1;CL29550Contig1;CL32052Contig1;CL33924Contig1;CL48091Contig1;CL49335Contig1;CL51736Contig1;CL61792Contig1;CL8350Contig1;comp126326_c0_seq1_2;comp146046_c0_seq8_3;comp93916_c0_seq2_3
GO:0048675	biological_process	25	CL1106Contig1;CL11341Contig1;CL1135Contig1;CL11778Contig1;CL13359Contig1;CL1388Contig2;CL1388Contig3;CL1623Contig1;CL1Contig207;CL20015Contig1;CL2282Contig2;CL28521Contig1;CL31830Contig1;CL4995Contig1;CL57014Contig1;CL65019Contig1;CL7935Contig1;comp118135_c0_seq1_3;comp128018_c0_seq3_2;comp139013_c0_seq9_3;comp142248_c0_seq6_3;comp145833_c0_seq1_3;comp148212_c1_seq2_3;comp82494_c0_seq1_1;comp8491…
GO:0048846	biological_process	8	CL1106Contig1;CL11923Contig1;CL1388Contig2;CL1388Contig3;CL1575Contig1;CL44282Contig1;CL8253Contig1;comp148212_c1_seq2_3
GO:0007412	biological_process	7	CL1106Contig1;CL1388Contig2;CL1388Contig3;CL20015Contig1;CL32057Contig1;CL7935Contig1;comp148212_c1_seq2_3
GO:0007413	biological_process	17	CL1106Contig1;CL110Contig1;CL110Contig3;CL1388Contig2;CL1388Contig3;CL2244Contig1;CL2330Contig1;CL24030Contig1;CL35929Contig1;CL47030Contig1;CL48091Contig1;CL4Contig10;CL57014Contig1;CL7834Contig1;CL9436Contig1;CL9534Contig1;comp148212_c1_seq2_3
GO:0050774	biological_process	8	CL1106Contig1;CL1388Contig2;CL1388Contig3;CL18406Contig1;CL56680Contig1;CL7834Contig1;comp148212_c1_seq2_3;comp94616_c0_seq2_1
GO:0045463	biological_process	7	CL1106Contig1;CL1388Contig2;CL1388Contig3;CL43759Contig1;CL440Contig2;CL6253Contig1;comp148212_c1_seq2_3
GO:0048841	biological_process	11	CL1106Contig1;CL1388Contig2;CL1388Contig3;CL20015Contig1;CL26842Contig1;CL43443Contig1;CL4499Contig1;CL4599Contig2;CL57485Contig1;CL7935Contig1;comp148212_c1_seq2_3
GO:0031290	biological_process	17	CL1106Contig1;CL13321Contig1;CL1388Contig2;CL1388Contig3;CL15Contig5;CL17605Contig1;CL19437Contig1;CL20015Contig1;CL21201Contig1;CL29402Contig1;CL37815Contig1;CL7884Contig1;CL7935Contig1;CL9110Contig1;comp132454_c0_seq6_2;comp147543_c0_seq3_3;comp148212_c1_seq2_3
GO:0042026	biological_process	17	CL11080Contig1;CL14626Contig1;CL16607Contig1;CL1984Contig1;CL32Contig6;CL33151Contig1;CL3493Contig1;CL39268Contig1;CL41636Contig1;CL43860Contig1;CL43932Contig1;CL45155Contig1;CL46217Contig1;CL48062Contig1;CL52676Contig1;CL64310Contig1;CL8856Contig1
GO:0050821	biological_process	77	CL11080Contig1;CL11721Contig1;CL12472Contig1;CL1264Contig1;CL13047Contig1;CL14797Contig1;CL1491Contig1;CL1531Contig1;CL16361Contig1;CL16418Contig1;CL1834Contig1;CL1834Contig2;CL1948Contig3;CL1Contig288;CL2045Contig1;CL2311Contig1;CL25948Contig1;CL26688Contig1;CL27141Contig1;CL27670Contig1;CL28905Contig1;CL29114Contig1;CL29368Contig1;CL29423Contig1;CL29890Contig1;CL30965Contig1;CL32057Contig1;CL32…
GO:0043335	biological_process	3	CL11080Contig1;CL59845Contig1;CL6099Contig1
GO:0060070	biological_process	46	CL11088Contig1;CL11088Contig2;CL11619Contig1;CL12903Contig1;CL13068Contig1;CL13984Contig1;CL1414Contig1;CL14797Contig1;CL17274Contig1;CL1Contig236;CL2343Contig2;CL25092Contig1;CL26136Contig1;CL2745Contig2;CL28205Contig1;CL30420Contig1;CL34009Contig1;CL34104Contig1;CL34544Contig1;CL34677Contig1;CL3646Contig1;CL39Contig4;CL4034Contig1;CL44288Contig1;CL4512Contig1;CL4512Contig2;CL51Contig2;CL58440Co…
GO:0020028	biological_process	9	CL11088Contig1;CL11088Contig2;CL11619Contig1;CL12389Contig1;CL29996Contig1;CL36Contig5;CL44242Contig1;comp121615_c0_seq7_2;comp80454_c0_seq1_1
GO:0046879	biological_process	5	CL11088Contig1;CL11088Contig2;CL11619Contig1;comp121615_c0_seq7_2;comp80454_c0_seq1_1
GO:0042953	biological_process	17	CL11088Contig1;CL11088Contig2;CL11619Contig1;CL13358Contig1;CL161Contig3;CL161Contig4;CL208Contig3;CL35175Contig1;CL35655Contig1;CL46929Contig1;CL49984Contig1;CL56511Contig1;CL63477Contig1;CL6409Contig1;CL8472Contig1;comp121615_c0_seq7_2;comp80454_c0_seq1_1
GO:0010951	biological_process	25	CL11088Contig1;CL11088Contig2;CL11619Contig1;CL11763Contig1;CL1801Contig1;CL1801Contig2;CL20113Contig1;CL2233Contig3;CL3211Contig1;CL34321Contig1;CL34526Contig1;CL40015Contig1;CL45707Contig1;CL4657Contig1;CL48075Contig1;CL5068Contig1;CL52330Contig1;CL7391Contig1;CL7687Contig1;comp120975_c1_seq6_2;comp121615_c0_seq7_2;comp128775_c0_seq2_2;comp129429_c0_seq3_3;comp71637_c0_seq1_1;comp80454_c0_seq1_1
GO:0032526	biological_process	24	CL11088Contig1;CL11088Contig2;CL11619Contig1;CL12889Contig1;CL14110Contig1;CL1863Contig1;CL26642Contig1;CL2790Contig1;CL2790Contig2;CL32003Contig1;CL33924Contig1;CL35079Contig1;CL35655Contig1;CL36814Contig1;CL41658Contig1;CL4482Contig1;CL56511Contig1;CL8984Contig1;comp117051_c0_seq1_1;comp121615_c0_seq7_2;comp129366_c0_seq2_2;comp144003_c0_seq3_3;comp45445_c0_seq1_3;comp80454_c0_seq1_1
GO:0033280	biological_process	15	CL11088Contig1;CL11088Contig2;CL11619Contig1;CL11647Contig1;CL11929Contig1;CL11929Contig2;CL25385Contig1;CL27474Contig1;CL49213Contig1;CL56851Contig1;CL7628Contig1;comp121615_c0_seq7_2;comp25600_c0_seq1_1;comp80454_c0_seq1_1;comp89898_c0_seq15_1
GO:0010165	biological_process	14	CL11088Contig1;CL11088Contig2;CL11619Contig1;CL16740Contig1;CL1868Contig2;CL30359Contig1;CL32388Contig1;CL33218Contig1;CL41170Contig1;CL53625Contig1;CL61988Contig1;CL62460Contig1;comp121615_c0_seq7_2;comp80454_c0_seq1_1
GO:0045056	biological_process	8	CL11088Contig1;CL11088Contig2;CL11619Contig1;CL13699Contig1;CL2817Contig1;CL55621Contig1;comp121615_c0_seq7_2;comp80454_c0_seq1_1
GO:0006766	biological_process	38	CL11088Contig1;CL11088Contig2;CL11619Contig1;CL12389Contig1;CL13545Contig1;CL13732Contig1;CL14154Contig1;CL152Contig4;CL2199Contig1;CL23030Contig1;CL23740Contig1;CL23941Contig1;CL25880Contig1;CL29996Contig1;CL30700Contig1;CL35338Contig1;CL3586Contig1;CL36Contig5;CL39642Contig1;CL42821Contig1;CL44242Contig1;CL48004Contig1;CL49671Contig1;CL52416Contig1;CL56851Contig1;CL58989Contig1;CL60965Contig1;C…
GO:0044332	biological_process	24	CL11088Contig1;CL11088Contig2;CL11619Contig1;CL13068Contig1;CL1Contig236;CL28205Contig1;CL34009Contig1;CL34104Contig1;CL3646Contig1;CL39Contig4;CL4034Contig1;CL44288Contig1;CL4512Contig1;CL4512Contig2;CL51Contig2;CL6282Contig1;CL6282Contig2;CL63922Contig1;CL868Contig2;comp121615_c0_seq7_2;comp147720_c0_seq2_3;comp147914_c0_seq2_3;comp147956_c1_seq10_3;comp80454_c0_seq1_1
GO:0008380	biological_process	176	CL11098Contig1;CL11297Contig1;CL1131Contig2;CL1167Contig1;CL11836Contig1;CL11859Contig1;CL12595Contig1;CL12721Contig1;CL13160Contig1;CL13160Contig2;CL13300Contig1;CL13546Contig1;CL13546Contig2;CL144Contig2;CL144Contig3;CL1513Contig1;CL15186Contig1;CL1534Contig2;CL17514Contig1;CL1992Contig1;CL1Contig352;CL1Contig563;CL21351Contig1;CL2185Contig2;CL22315Contig1;CL2283Contig1;CL23285Contig1;CL240Cont…
GO:0030224	biological_process	6	CL1109Contig1;CL31153Contig1;CL31695Contig1;CL35655Contig1;CL53205Contig1;CL56511Contig1
GO:0030099	biological_process	17	CL1109Contig1;CL12126Contig1;CL12126Contig2;CL13646Contig1;CL2298Contig1;CL30314Contig1;CL31349Contig1;CL33953Contig1;CL34654Contig1;CL37864Contig1;CL406Contig1;CL43682Contig1;CL58441Contig1;CL62030Contig1;CL7290Contig1;CL9496Contig1;comp94818_c0_seq1_1
GO:0002043	biological_process	6	CL110Contig1;CL110Contig3;CL2244Contig1;CL27559Contig1;CL59592Contig1;CL9436Contig1
GO:0060326	biological_process	11	CL110Contig1;CL110Contig3;CL1204Contig1;CL2244Contig1;CL26680Contig1;CL31562Contig1;CL35608Contig1;CL36347Contig1;CL44335Contig1;CL6514Contig1;CL9436Contig1
GO:0021536	biological_process	4	CL110Contig1;CL110Contig3;CL2244Contig1;CL9436Contig1
GO:0048843	biological_process	7	CL110Contig1;CL110Contig3;CL12081Contig1;CL2244Contig1;CL5580Contig1;CL9436Contig1;comp144566_c0_seq1_3
GO:0007162	biological_process	10	CL110Contig1;CL110Contig3;CL12866Contig1;CL2244Contig1;CL2500Contig1;CL33013Contig1;CL63595Contig1;CL7726Contig1;CL9436Contig1;CL9530Contig1
GO:2000352	biological_process	10	CL110Contig1;CL110Contig3;CL2244Contig1;CL41658Contig1;CL48101Contig1;CL48974Contig1;CL6740Contig1;CL7954Contig2;CL9436Contig1;comp144834_c1_seq2_3
GO:0001569	biological_process	7	CL110Contig1;CL110Contig3;CL2244Contig1;CL41658Contig1;CL61177Contig1;CL9436Contig1;comp185495_c0_seq1_3
GO:0050918	biological_process	7	CL110Contig1;CL110Contig3;CL1397Contig1;CL1397Contig3;CL2244Contig1;CL9436Contig1;comp138668_c0_seq2_3
GO:0030836	biological_process	4	CL110Contig1;CL110Contig3;CL2244Contig1;CL9436Contig1
GO:0045766	biological_process	19	CL110Contig1;CL110Contig3;CL13827Contig1;CL15991Contig1;CL2244Contig1;CL2284Contig1;CL38067Contig1;CL41658Contig1;CL41689Contig1;CL4264Contig1;CL42912Contig1;CL4540Contig1;CL46316Contig1;CL49274Contig1;CL52449Contig1;CL58492Contig1;CL671Contig1;CL9436Contig1;comp79091_c0_seq1_1
GO:0048842	biological_process	8	CL110Contig1;CL110Contig3;CL12700Contig1;CL2244Contig1;CL2500Contig1;CL32836Contig1;CL63595Contig1;CL9436Contig1
GO:0035413	biological_process	10	CL110Contig1;CL110Contig3;CL1351Contig1;CL2244Contig1;CL32773Contig1;CL618Contig1;CL63137Contig1;CL9436Contig1;comp133074_c0_seq7_2;comp135125_c0_seq1_3
GO:2001028	biological_process	4	CL110Contig1;CL110Contig3;CL2244Contig1;CL9436Contig1
GO:0001938	biological_process	18	CL110Contig1;CL110Contig3;CL12700Contig1;CL15139Contig1;CL19446Contig1;CL2244Contig1;CL24569Contig1;CL31562Contig1;CL33406Contig1;CL33803Contig1;CL34063Contig1;CL35624Contig1;CL38067Contig1;CL42447Contig1;CL49274Contig1;CL49335Contig1;CL55723Contig1;CL9436Contig1
GO:0051897	biological_process	33	CL110Contig1;CL110Contig3;CL13941Contig1;CL16098Contig1;CL19446Contig1;CL2244Contig1;CL2332Contig1;CL26281Contig1;CL27682Contig1;CL29127Contig1;CL31606Contig1;CL31911Contig1;CL33406Contig1;CL34591Contig1;CL40977Contig1;CL41160Contig1;CL41658Contig1;CL42447Contig1;CL43055Contig1;CL43665Contig1;CL47196Contig1;CL47931Contig1;CL52449Contig1;CL58492Contig1;CL6235Contig1;CL63137Contig1;CL671Contig1;CL7…
GO:1990256	biological_process	4	CL110Contig1;CL110Contig3;CL2244Contig1;CL9436Contig1
GO:0002062	biological_process	18	CL11100Contig1;CL12972Contig1;CL13877Contig1;CL18201Contig1;CL1933Contig1;CL19786Contig1;CL26576Contig1;CL3042Contig1;CL3042Contig2;CL30696Contig1;CL34063Contig1;CL42781Contig1;CL4924Contig1;CL4924Contig2;CL63980Contig1;CL694Contig2;comp133241_c0_seq1_2;comp89795_c0_seq2_1
GO:0003429	biological_process	6	CL11100Contig1;CL13877Contig1;CL30542Contig1;CL30696Contig1;CL7878Contig1;comp133241_c0_seq1_2
GO:0030500	biological_process	9	CL11100Contig1;CL13877Contig1;CL2075Contig1;CL25385Contig1;CL29307Contig1;CL30542Contig1;CL30696Contig1;CL7878Contig1;comp133241_c0_seq1_2
GO:0007339	biological_process	12	CL11101Contig1;CL2170Contig1;CL2170Contig2;CL26187Contig1;CL28276Contig1;CL32671Contig1;CL3884Contig1;CL44095Contig1;CL61997Contig1;comp170679_c0_seq1_1;comp40462_c0_seq1_3;comp79935_c1_seq1_3
GO:0097190	biological_process	23	CL11114Contig1;CL14662Contig1;CL16768Contig1;CL1709Contig1;CL1813Contig1;CL19248Contig1;CL19291Contig1;CL1Contig570;CL26343Contig1;CL29569Contig1;CL33575Contig1;CL45575Contig1;CL48452Contig1;CL4849Contig1;CL4849Contig2;CL50039Contig1;CL55582Contig1;CL59424Contig1;CL8018Contig1;comp112752_c0_seq1_1;comp146046_c0_seq8_3;comp148469_c0_seq2_3;comp36652_c0_seq1_3
GO:0097308	biological_process	3	CL11115Contig1;CL34684Contig1;CL62782Contig1
GO:0034605	biological_process	39	CL11115Contig1;CL1167Contig1;CL11Contig2;CL13774Contig1;CL1649Contig1;CL182Contig1;CL1984Contig1;CL24569Contig1;CL25772Contig1;CL27108Contig1;CL28550Contig1;CL29464Contig1;CL29521Contig1;CL31381Contig1;CL32623Contig1;CL33746Contig1;CL33803Contig1;CL34015Contig1;CL34684Contig1;CL35634Contig1;CL38067Contig1;CL4063Contig1;CL44609Contig1;CL47934Contig1;CL48302Contig1;CL49335Contig1;CL50544Contig1;CL5…
GO:0050982	biological_process	27	CL11138Contig1;CL11416Contig1;CL11992Contig1;CL12111Contig1;CL12988Contig2;CL148Contig3;CL18909Contig1;CL24295Contig1;CL2452Contig1;CL26489Contig1;CL2665Contig1;CL2665Contig2;CL3077Contig1;CL32631Contig1;CL33613Contig1;CL362Contig1;CL3956Contig1;CL4548Contig1;CL46765Contig1;CL46879Contig1;CL47401Contig1;CL50741Contig1;CL5918Contig1;CL7755Contig1;CL9117Contig1;comp146348_c0_seq2_3;comp94019_c0_seq…
GO:0000902	biological_process	31	CL11150Contig1;CL11658Contig1;CL13527Contig1;CL13693Contig1;CL14076Contig1;CL1421Contig1;CL19127Contig1;CL27860Contig1;CL2940Contig2;CL30363Contig1;CL30760Contig1;CL32075Contig1;CL35824Contig1;CL41210Contig1;CL43665Contig1;CL45140Contig1;CL4587Contig1;CL50883Contig1;CL5226Contig1;CL52528Contig1;CL57014Contig1;CL62977Contig1;CL63137Contig1;CL66117Contig1;CL9953Contig1;comp126909_c1_seq2_3;comp4787…
GO:0048878	biological_process	5	CL11150Contig1;CL1139Contig2;CL13527Contig1;CL2672Contig1;CL52528Contig1
GO:0030209	biological_process	3	CL11150Contig1;CL13527Contig1;CL52528Contig1
GO:0007040	biological_process	35	CL11150Contig1;CL13527Contig1;CL14956Contig1;CL15807Contig1;CL18024Contig1;CL2212Contig2;CL2623Contig1;CL30523Contig1;CL3155Contig1;CL3167Contig1;CL33162Contig1;CL34032Contig1;CL36122Contig1;CL37247Contig1;CL41338Contig1;CL44531Contig1;CL45897Contig1;CL47016Contig1;CL47346Contig1;CL47519Contig1;CL47781Contig1;CL48797Contig1;CL50472Contig1;CL52528Contig1;CL5337Contig1;CL624Contig1;CL64286Contig1;C…
GO:0048705	biological_process	26	CL11150Contig1;CL12081Contig1;CL13073Contig1;CL13527Contig1;CL1414Contig1;CL1811Contig1;CL1Contig236;CL28742Contig1;CL2898Contig1;CL3234Contig1;CL32387Contig1;CL32848Contig1;CL33473Contig1;CL33575Contig1;CL39Contig4;CL4512Contig2;CL47393Contig1;CL52528Contig1;CL59527Contig1;CL61776Contig1;CL6282Contig1;CL6282Contig2;CL63504Contig1;CL63922Contig1;comp111870_c0_seq1_1;comp87069_c0_seq2_1
GO:0006817	biological_process	9	CL11173Contig1;CL13173Contig1;CL23971Contig1;CL3446Contig1;CL4125Contig1;CL47166Contig1;CL64865Contig1;comp100018_c0_seq1_1;comp98720_c0_seq2_2
GO:0006103	biological_process	36	CL11174Contig1;CL12577Contig1;CL20881Contig1;CL23124Contig1;CL25876Contig1;CL26063Contig1;CL31547Contig1;CL32647Contig1;CL34064Contig1;CL34799Contig1;CL352Contig2;CL37325Contig1;CL37925Contig1;CL40676Contig1;CL4121Contig1;CL44899Contig1;CL47467Contig1;CL52555Contig1;CL52765Contig1;CL58285Contig1;CL58826Contig1;CL60392Contig1;CL6075Contig1;CL62995Contig1;CL8609Contig1;CL8736Contig1;comp106661_c0_s…
GO:0006520	biological_process	18	CL11174Contig1;CL12221Contig1;CL12577Contig1;CL12824Contig1;CL1Contig371;CL22239Contig1;CL26063Contig1;CL27469Contig1;CL27662Contig1;CL30771Contig1;CL33319Contig1;CL37925Contig1;CL58511Contig1;CL58999Contig1;CL6075Contig1;CL65767Contig1;CL9643Contig1;comp135732_c0_seq1_1
GO:0070189	biological_process	10	CL11174Contig1;CL12577Contig1;CL1454Contig1;CL27662Contig1;CL352Contig2;CL37325Contig1;CL44899Contig1;CL52555Contig1;CL65818Contig1;CL8609Contig1
GO:0097052	biological_process	8	CL11174Contig1;CL12577Contig1;CL27662Contig1;CL352Contig2;CL37325Contig1;CL44899Contig1;CL52555Contig1;CL8609Contig1
GO:0008653	biological_process	2	CL11193Contig1;CL11630Contig1
GO:0050728	biological_process	30	CL11193Contig1;CL11630Contig1;CL12205Contig1;CL13402Contig1;CL15419Contig1;CL16309Contig1;CL1Contig456;CL25092Contig1;CL26967Contig1;CL27287Contig1;CL2769Contig1;CL27967Contig1;CL32773Contig1;CL34932Contig1;CL39457Contig1;CL41689Contig1;CL44303Contig1;CL49208Contig1;CL52749Contig1;CL54455Contig1;CL54874Contig1;CL57857Contig1;CL6061Contig1;CL6869Contig1;CL8158Contig1;CL975Contig1;comp143746_c4_seq…
GO:1902043	biological_process	10	CL11195Contig1;CL24569Contig1;CL29135Contig1;CL38204Contig1;CL49335Contig1;CL55339Contig1;CL58492Contig1;CL671Contig1;comp111716_c0_seq1_1;comp198999_c0_seq1_3
GO:0000209	biological_process	83	CL11195Contig1;CL1262Contig1;CL13363Contig1;CL13943Contig1;CL1419Contig1;CL16418Contig1;CL1699Contig1;CL18455Contig1;CL1Contig480;CL26409Contig1;CL26880Contig1;CL27224Contig1;CL27660Contig1;CL28369Contig1;CL28444Contig1;CL28970Contig1;CL29006Contig1;CL29066Contig1;CL29111Contig1;CL30704Contig1;CL30833Contig1;CL31349Contig1;CL32696Contig1;CL32768Contig1;CL33353Contig1;CL33670Contig1;CL33746Contig1…
GO:0007420	biological_process	113	CL11198Contig1;CL11816Contig1;CL11922Contig1;CL12188Contig1;CL12241Contig1;CL12700Contig1;CL12825Contig1;CL13038Contig1;CL13201Contig1;CL13242Contig1;CL1339Contig1;CL13492Contig1;CL1360Contig2;CL13751Contig1;CL13829Contig1;CL14154Contig1;CL1504Contig1;CL15473Contig1;CL15514Contig1;CL1566Contig1;CL17605Contig1;CL18490Contig1;CL1863Contig1;CL18738Contig1;CL1Contig112;CL2208Contig1;CL23740Contig1;CL…
GO:0070306	biological_process	6	CL11198Contig1;CL15473Contig1;CL28810Contig1;CL32773Contig1;CL41449Contig1;CL432Contig1
GO:0070527	biological_process	13	CL11198Contig1;CL15473Contig1;CL1Contig288;CL2719Contig1;CL32057Contig1;CL4380Contig1;CL47931Contig1;CL62039Contig1;CL6244Contig1;CL63356Contig1;CL65573Contig1;CL922Contig1;comp132930_c0_seq4_2
GO:0035094	biological_process	31	CL11198Contig1;CL12534Contig1;CL15081Contig1;CL15473Contig1;CL2284Contig1;CL26200Contig1;CL28955Contig1;CL29004Contig1;CL30325Contig1;CL31305Contig1;CL33738Contig1;CL35487Contig1;CL36344Contig1;CL3792Contig1;CL41689Contig1;CL42803Contig1;CL46316Contig1;CL4638Contig2;CL52115Contig1;CL53093Contig1;CL53491Contig1;CL56380Contig1;CL5893Contig1;CL62587Contig1;CL63628Contig1;CL6580Contig1;CL9178Contig1;…
GO:0009636	biological_process	57	CL11198Contig1;CL1339Contig1;CL13684Contig1;CL137Contig4;CL14154Contig1;CL1504Contig1;CL15473Contig1;CL16768Contig1;CL17295Contig1;CL17303Contig1;CL1979Contig2;CL213Contig5;CL21961Contig1;CL2368Contig2;CL23740Contig1;CL26696Contig1;CL27201Contig1;CL28270Contig1;CL2868Contig2;CL29550Contig1;CL30325Contig1;CL30760Contig1;CL31989Contig1;CL35079Contig1;CL3586Contig1;CL39341Contig1;CL42821Contig1;CL45…
GO:0007099	biological_process	9	CL11220Contig1;CL11591Contig1;CL11952Contig1;CL12697Contig1;CL16218Contig1;CL30703Contig1;CL34891Contig1;CL35286Contig1;CL7096Contig1
GO:0000086	biological_process	53	CL11220Contig1;CL12322Contig1;CL1262Contig1;CL18266Contig1;CL1984Contig1;CL1Contig563;CL22Contig9;CL27412Contig1;CL27471Contig1;CL27485Contig1;CL27928Contig1;CL28784Contig1;CL29496Contig1;CL29881Contig1;CL30062Contig1;CL30703Contig1;CL30706Contig1;CL32032Contig1;CL32148Contig1;CL32961Contig1;CL33721Contig1;CL34031Contig1;CL34891Contig1;CL3616Contig1;CL36562Contig1;CL38412Contig1;CL3943Contig1;CL4…
GO:0007369	biological_process	14	CL11220Contig1;CL13350Contig1;CL18740Contig1;CL19059Contig1;CL27412Contig1;CL29593Contig1;CL30703Contig1;CL32647Contig1;CL32657Contig1;CL34797Contig1;CL36434Contig1;CL3809Contig1;CL3864Contig2;CL61284Contig1
GO:0007498	biological_process	24	CL11220Contig1;CL12639Contig1;CL1277Contig1;CL19059Contig1;CL26642Contig1;CL30703Contig1;CL32387Contig1;CL34402Contig1;CL37637Contig1;CL3864Contig2;CL43759Contig1;CL43832Contig1;CL440Contig2;CL50307Contig1;CL54536Contig1;CL61284Contig1;CL6253Contig1;CL6751Contig1;CL9419Contig1;comp118471_c0_seq2_3;comp137716_c0_seq5_3;comp141801_c0_seq1_3;comp76005_c0_seq1_1;comp86481_c0_seq10_1
GO:0000278	biological_process	94	CL11220Contig1;CL12062Contig1;CL12322Contig1;CL13774Contig1;CL13814Contig1;CL18266Contig1;CL182Contig1;CL1984Contig1;CL1Contig563;CL2147Contig1;CL2243Contig1;CL25772Contig1;CL2644Contig1;CL26687Contig1;CL27108Contig1;CL27201Contig1;CL27485Contig1;CL27660Contig1;CL27948Contig1;CL28183Contig1;CL28335Contig1;CL28483Contig1;CL28784Contig1;CL28802Contig1;CL292Contig1;CL29496Contig1;CL30062Contig1;CL30…
GO:0007067	biological_process	241	CL11220Contig1;CL11465Contig1;CL11487Contig1;CL11591Contig1;CL11849Contig1;CL12322Contig1;CL12416Contig1;CL12435Contig1;CL12435Contig2;CL12447Contig1;CL12773Contig1;CL12830Contig1;CL12959Contig1;CL13060Contig1;CL13090Contig2;CL13356Contig1;CL13477Contig1;CL13698Contig1;CL14031Contig1;CL14031Contig2;CL1523Contig1;CL1523Contig3;CL1647Contig1;CL1701Contig1;CL1701Contig2;CL17104Contig1;CL1785Contig1;…
GO:0045792	biological_process	12	CL11220Contig1;CL13972Contig1;CL1531Contig1;CL16864Contig1;CL1Contig170;CL29059Contig1;CL30703Contig1;CL33406Contig1;CL7782Contig1;CL8008Contig1;comp143673_c0_seq27_3;comp145728_c1_seq2_3
GO:0045930	biological_process	5	CL11220Contig1;CL30703Contig1;CL32773Contig1;CL6418Contig1;comp94818_c0_seq1_1
GO:0007424	biological_process	32	CL11220Contig1;CL13242Contig1;CL13858Contig1;CL1779Contig1;CL1805Contig1;CL1Contig262;CL27412Contig1;CL29235Contig1;CL29313Contig1;CL30703Contig1;CL35177Contig1;CL3599Contig1;CL37915Contig1;CL38065Contig1;CL3987Contig1;CL43759Contig1;CL44021Contig1;CL440Contig2;CL46757Contig1;CL57014Contig1;CL5723Contig1;CL5952Contig1;CL6025Contig1;CL6253Contig1;CL6900Contig1;comp129034_c0_seq1_3;comp129291_c0_se…
GO:0035335	biological_process	73	CL11220Contig1;CL11451Contig1;CL11753Contig1;CL12803Contig1;CL13042Contig1;CL13647Contig1;CL14300Contig1;CL14352Contig1;CL1519Contig1;CL157Contig1;CL15Contig2;CL15Contig5;CL1718Contig1;CL1718Contig2;CL17194Contig1;CL1779Contig1;CL1917Contig1;CL19437Contig1;CL20015Contig1;CL21201Contig1;CL21566Contig1;CL23057Contig1;CL26366Contig1;CL26534Contig1;CL28414Contig1;CL28653Contig1;CL2910Contig1;CL29402C…
GO:0007422	biological_process	29	CL11220Contig1;CL12632Contig1;CL12632Contig2;CL12775Contig1;CL234Contig1;CL24569Contig1;CL26384Contig1;CL27412Contig1;CL29235Contig1;CL30703Contig1;CL31694Contig1;CL34812Contig1;CL39753Contig1;CL41995Contig1;CL43759Contig1;CL440Contig2;CL49335Contig1;CL54536Contig1;CL57014Contig1;CL58320Contig1;CL6253Contig1;CL6751Contig1;CL8350Contig1;CL8749Contig1;comp127449_c6_seq1_2;comp133184_c0_seq3_3;comp1…
GO:0045931	biological_process	15	CL11220Contig1;CL1889Contig1;CL21273Contig1;CL2368Contig2;CL28865Contig1;CL30703Contig1;CL32148Contig1;CL32500Contig1;CL34314Contig1;CL36167Contig1;CL4244Contig1;CL46738Contig1;CL54803Contig1;comp131915_c0_seq1_3;comp82520_c2_seq1_1
GO:0045977	biological_process	2	CL11220Contig1;CL30703Contig1
GO:0060305	biological_process	2	CL11220Contig1;CL30703Contig1
GO:0006511	biological_process	88	CL11222Contig1;CL1262Contig1;CL12761Contig1;CL12Contig4;CL13589Contig1;CL13641Contig1;CL14308Contig1;CL1647Contig1;CL1699Contig1;CL19020Contig1;CL1965Contig2;CL1Contig480;CL22273Contig1;CL25070Contig1;CL2515Contig1;CL2599Contig1;CL26607Contig1;CL27007Contig1;CL27061Contig1;CL27235Contig1;CL27627Contig1;CL27870Contig1;CL28111Contig1;CL28188Contig1;CL28229Contig1;CL28268Contig1;CL28369Contig1;CL298…
GO:0072321	biological_process	8	CL11226Contig1;CL13208Contig1;CL13208Contig2;CL20088Contig1;CL25737Contig1;CL32926Contig1;CL64261Contig1;comp138756_c0_seq9_3
GO:0006626	biological_process	25	CL11226Contig1;CL13208Contig1;CL13208Contig2;CL14828Contig1;CL15852Contig1;CL20088Contig1;CL2414Contig2;CL25737Contig1;CL26178Contig1;CL26615Contig1;CL27016Contig1;CL31759Contig1;CL31805Contig1;CL34700Contig1;CL3733Contig2;CL39757Contig1;CL43237Contig1;CL45030Contig1;CL49673Contig1;CL5454Contig1;CL64261Contig1;CL6500Contig1;CL7644Contig1;CL858Contig2;comp92229_c0_seq2_1
GO:0001539	biological_process	15	CL11263Contig1;CL12588Contig1;CL2096Contig1;CL2120Contig1;CL31003Contig1;CL358Contig1;CL38379Contig1;CL56882Contig1;CL65Contig2;CL65Contig3;CL836Contig1;CL836Contig2;comp108345_c0_seq1_1;comp130527_c0_seq1_3;comp147172_c0_seq6_3
GO:0006033	biological_process	1	CL11267Contig1
GO:0030198	biological_process	86	CL11267Contig1;CL11441Contig1;CL11770Contig1;CL12023Contig1;CL12119Contig1;CL12331Contig1;CL12502Contig1;CL12529Contig1;CL12976Contig1;CL13843Contig1;CL14034Contig1;CL14662Contig1;CL18165Contig1;CL18946Contig1;CL19248Contig1;CL1933Contig1;CL211Contig1;CL24569Contig1;CL26402Contig1;CL26576Contig1;CL27Contig2;CL28205Contig1;CL29374Contig1;CL29417Contig1;CL30505Contig1;CL30542Contig1;CL31078Contig1;…
GO:0006097	biological_process	12	CL11272Contig1;CL12496Contig1;CL24676Contig1;CL28480Contig1;CL31547Contig1;CL31613Contig1;CL44281Contig1;CL46131Contig1;CL5665Contig1;CL58285Contig1;comp204665_c0_seq1_3;comp99235_c0_seq1_1
GO:0034219	biological_process	5	CL11298Contig1;CL25911Contig1;CL3341Contig1;CL34658Contig1;CL62340Contig1
GO:0090481	biological_process	1	CL11298Contig1
GO:0006699	biological_process	16	CL11306Contig1;CL11413Contig1;CL13365Contig1;CL25982Contig1;CL26978Contig1;CL27224Contig1;CL34071Contig1;CL3461Contig1;CL3461Contig2;CL36670Contig1;CL37720Contig1;CL494Contig2;CL5368Contig1;CL57024Contig1;CL66116Contig1;comp147879_c0_seq3_3
GO:0008206	biological_process	16	CL11306Contig1;CL11413Contig1;CL11996Contig1;CL13365Contig1;CL25982Contig1;CL26978Contig1;CL34071Contig1;CL3461Contig1;CL3461Contig2;CL36670Contig1;CL37720Contig1;CL494Contig2;CL57024Contig1;CL66116Contig1;CL6697Contig1;comp147879_c0_seq3_3
GO:0044255	biological_process	37	CL11306Contig1;CL14986Contig1;CL26407Contig1;CL27789Contig1;CL28331Contig1;CL29021Contig1;CL29663Contig1;CL3118Contig1;CL33536Contig1;CL33961Contig1;CL34071Contig1;CL34276Contig1;CL34607Contig1;CL34729Contig1;CL35935Contig1;CL3602Contig2;CL36670Contig1;CL37268Contig1;CL37720Contig1;CL386Contig1;CL39053Contig1;CL40090Contig1;CL4049Contig1;CL43362Contig1;CL43682Contig1;CL47441Contig1;CL57024Contig1…
GO:0001561	biological_process	9	CL11306Contig1;CL15836Contig1;CL28544Contig1;CL33536Contig1;CL34071Contig1;CL34276Contig1;CL37720Contig1;CL40090Contig1;CL41242Contig1
GO:0006635	biological_process	48	CL11306Contig1;CL11521Contig1;CL1Contig536;CL20984Contig1;CL2217Contig2;CL23824Contig1;CL26011Contig1;CL27224Contig1;CL29663Contig1;CL29795Contig1;CL30576Contig1;CL32702Contig1;CL32840Contig1;CL32958Contig1;CL3305Contig1;CL33536Contig1;CL33961Contig1;CL34071Contig1;CL34288Contig1;CL34761Contig1;CL35061Contig1;CL35729Contig1;CL36670Contig1;CL36843Contig1;CL37720Contig1;CL38752Contig1;CL3960Contig1…
GO:0044539	biological_process	5	CL11306Contig1;CL2269Contig2;CL34071Contig1;CL37720Contig1;comp128230_c0_seq8_2
GO:0001676	biological_process	20	CL11306Contig1;CL14965Contig1;CL2269Contig2;CL33961Contig1;CL34071Contig1;CL37720Contig1;CL38752Contig1;CL3960Contig1;CL39729Contig1;CL40464Contig1;CL44179Contig1;CL47441Contig1;CL5128Contig1;CL51679Contig1;CL6042Contig1;CL7724Contig1;CL8349Contig1;comp128230_c0_seq8_2;comp68057_c0_seq2_1;comp94548_c0_seq2_1
GO:0097089	biological_process	4	CL11306Contig1;CL34071Contig1;CL34276Contig1;CL37720Contig1
GO:0042760	biological_process	8	CL11306Contig1;CL2269Contig2;CL28352Contig1;CL34071Contig1;CL35729Contig1;CL37720Contig1;CL38752Contig1;comp128230_c0_seq8_2
GO:0007010	biological_process	49	CL11314Contig1;CL11602Contig1;CL11887Contig1;CL13225Contig1;CL14076Contig1;CL1759Contig1;CL24674Contig1;CL25033Contig1;CL25750Contig1;CL27860Contig1;CL27Contig2;CL28963Contig1;CL29059Contig1;CL30223Contig1;CL31277Contig1;CL31971Contig1;CL32247Contig1;CL32725Contig1;CL33227Contig1;CL34512Contig1;CL35639Contig1;CL3727Contig1;CL37691Contig1;CL37751Contig1;CL39878Contig1;CL41229Contig1;CL4186Contig1;…
GO:0031124	biological_process	14	CL1131Contig2;CL13000Contig1;CL24474Contig1;CL26654Contig1;CL33639Contig1;CL34555Contig1;CL4099Contig1;CL44468Contig1;CL48090Contig1;CL62662Contig1;CL6565Contig1;CL6579Contig1;CL7037Contig1;comp138652_c1_seq3_3
GO:0006379	biological_process	12	CL1131Contig2;CL17474Contig1;CL22882Contig1;CL23433Contig1;CL24474Contig1;CL26654Contig1;CL3124Contig1;CL33362Contig1;CL34725Contig1;CL36862Contig1;CL48090Contig1;CL64963Contig1
GO:0006378	biological_process	22	CL1131Contig2;CL13103Contig1;CL1892Contig1;CL22882Contig1;CL23433Contig1;CL24474Contig1;CL26654Contig1;CL27296Contig1;CL3124Contig1;CL33904Contig1;CL34725Contig1;CL35766Contig1;CL36862Contig1;CL37198Contig1;CL42592Contig1;CL4660Contig1;CL48090Contig1;CL4Contig7;CL5851Contig1;CL64963Contig1;CL7060Contig1;comp88431_c0_seq2_1
GO:0006369	biological_process	11	CL1131Contig2;CL24474Contig1;CL26654Contig1;CL3323Contig1;CL33639Contig1;CL34439Contig1;CL4099Contig1;CL44468Contig1;CL48090Contig1;CL6579Contig1;comp138652_c1_seq3_3
GO:0006147	biological_process	3	CL11333Contig1;CL41883Contig1;CL45007Contig1
GO:0036233	biological_process	17	CL11338Contig1;CL12180Contig1;CL1336Contig1;CL13741Contig1;CL1Contig496;CL21652Contig1;CL23015Contig1;CL31155Contig1;CL40097Contig1;CL40827Contig1;CL4145Contig1;CL57392Contig1;CL65422Contig1;CL8374Contig1;comp112387_c0_seq1_2;comp129906_c0_seq1_2;comp85081_c0_seq1_1
GO:0008306	biological_process	13	CL11341Contig1;CL12241Contig1;CL17533Contig1;CL1Contig411;CL3155Contig1;CL34797Contig1;CL39849Contig1;CL41689Contig1;CL4854Contig1;CL50568Contig1;CL5639Contig1;CL66029Contig1;comp148308_c1_seq1_3
GO:0006198	biological_process	6	CL11341Contig1;CL14116Contig1;CL1876Contig1;CL56535Contig1;CL7644Contig1;comp153658_c0_seq1_1
GO:0019933	biological_process	17	CL11341Contig1;CL126Contig1;CL126Contig3;CL14116Contig1;CL18738Contig1;CL32194Contig1;CL33728Contig1;CL43870Contig1;CL4583Contig1;CL46498Contig1;CL50333Contig1;CL53400Contig1;CL6411Contig1;CL6805Contig1;CL7644Contig1;comp131746_c0_seq2_3;comp98216_c0_seq1_1
GO:0001661	biological_process	2	CL11341Contig1;CL5859Contig1
GO:0007619	biological_process	8	CL11341Contig1;CL1623Contig1;CL32064Contig1;CL38065Contig1;CL41040Contig1;CL47849Contig1;CL8749Contig1;comp127449_c6_seq1_2
GO:0007612	biological_process	29	CL11341Contig1;CL13774Contig1;CL16418Contig1;CL1827Contig1;CL1Contig215;CL26524Contig1;CL28188Contig1;CL28279Contig1;CL2868Contig2;CL33728Contig1;CL33800Contig1;CL33926Contig1;CL34797Contig1;CL38451Contig1;CL40458Contig1;CL41688Contig1;CL47849Contig1;CL4854Contig1;CL53093Contig1;CL53400Contig1;CL5710Contig1;CL61474Contig1;CL7550Contig1;CL82Contig3;CL8973Contig2;CL9534Contig1;comp143511_c0_seq24_3…
GO:0045475	biological_process	18	CL11341Contig1;CL12045Contig1;CL1Contig262;CL2513Contig2;CL2698Contig3;CL32725Contig1;CL33162Contig1;CL33728Contig1;CL3475Contig2;CL406Contig2;CL44531Contig1;CL45897Contig1;CL47346Contig1;CL53400Contig1;CL7834Contig1;CL9985Contig1;comp139625_c0_seq1_3;comp74813_c0_seq1_1
GO:0007617	biological_process	4	CL11341Contig1;CL2698Contig3;CL32725Contig1;CL44517Contig1
GO:0046958	biological_process	1	CL11341Contig1
GO:0008355	biological_process	18	CL11341Contig1;CL12773Contig1;CL25924Contig1;CL27304Contig1;CL27412Contig1;CL30817Contig1;CL33728Contig1;CL44688Contig1;CL4854Contig1;CL52587Contig1;CL53400Contig1;CL6356Contig1;CL64966Contig1;CL7024Contig1;CL7834Contig1;CL9534Contig1;comp148308_c1_seq1_3;comp78821_c1_seq2_1
GO:0010738	biological_process	4	CL11341Contig1;CL2212Contig2;CL56535Contig1;comp94264_c0_seq4_1
GO:0000003	biological_process	3	CL11341Contig1;CL3159Contig1;CL34968Contig1
GO:0007614	biological_process	5	CL11341Contig1;CL44688Contig1;CL5859Contig1;CL7834Contig1;CL9534Contig1
GO:0040040	biological_process	6	CL11341Contig1;CL33728Contig1;CL4854Contig1;CL53400Contig1;CL62738Contig1;comp148308_c1_seq1_3
GO:0007154	biological_process	28	CL11343Contig1;CL12626Contig1;CL13628Contig1;CL1390Contig2;CL1481Contig1;CL18548Contig1;CL20389Contig1;CL24569Contig1;CL270Contig2;CL36832Contig1;CL40762Contig1;CL41009Contig1;CL4194Contig1;CL45102Contig1;CL46094Contig1;CL49335Contig1;CL55292Contig1;CL5546Contig1;CL56557Contig1;CL57447Contig1;CL62459Contig1;CL792Contig1;CL8350Contig1;comp109911_c0_seq1_1;comp1339_c0_seq1_1;comp151580_c0_seq1_3;co…
GO:0042254	biological_process	39	CL11353Contig1;CL12402Contig1;CL12673Contig1;CL13958Contig1;CL1412Contig1;CL1733Contig1;CL2045Contig1;CL22798Contig1;CL23762Contig1;CL26373Contig1;CL26835Contig1;CL27141Contig1;CL27174Contig1;CL28140Contig1;CL28776Contig1;CL29612Contig1;CL30126Contig1;CL31995Contig1;CL32780Contig1;CL34984Contig1;CL37456Contig1;CL37605Contig1;CL37703Contig1;CL41234Contig1;CL4175Contig1;CL41901Contig1;CL47615Contig…
GO:0008064	biological_process	6	CL11355Contig1;CL13423Contig1;CL37751Contig1;CL48927Contig1;comp180421_c0_seq1_3;comp229690_c0_seq1_3
GO:0050770	biological_process	10	CL11355Contig1;CL13972Contig1;CL29677Contig1;CL32229Contig1;CL35065Contig1;CL391Contig2;CL4833Contig1;CL57014Contig1;CL62658Contig1;comp141234_c0_seq5_3
GO:0010591	biological_process	6	CL11355Contig1;CL27860Contig1;CL29463Contig1;CL30466Contig1;CL33109Contig1;CL37751Contig1
GO:0034641	biological_process	42	CL11357Contig1;CL11980Contig1;CL12110Contig1;CL13085Contig1;CL26952Contig1;CL27208Contig1;CL27660Contig1;CL27816Contig1;CL28719Contig1;CL29153Contig1;CL30287Contig1;CL32278Contig1;CL32647Contig1;CL33999Contig1;CL34516Contig1;CL352Contig2;CL36214Contig1;CL37325Contig1;CL37553Contig1;CL38132Contig1;CL4061Contig1;CL43803Contig1;CL44899Contig1;CL4740Contig1;CL48004Contig1;CL49671Contig1;CL4Contig16;C…
GO:0043648	biological_process	11	CL11357Contig1;CL11980Contig1;CL30287Contig1;CL37925Contig1;CL52309Contig1;CL54814Contig1;CL55039Contig1;CL6075Contig1;CL63264Contig1;comp114218_c0_seq2_2;comp135732_c0_seq1_1
GO:0007588	biological_process	26	CL11357Contig1;CL1139Contig2;CL11980Contig1;CL15653Contig1;CL17116Contig1;CL18760Contig1;CL21851Contig1;CL25848Contig1;CL25914Contig1;CL26575Contig1;CL2672Contig1;CL30287Contig1;CL35936Contig1;CL37564Contig1;CL376Contig1;CL3770Contig1;CL39942Contig1;CL52309Contig1;CL54478Contig1;CL54814Contig1;CL55039Contig1;CL58989Contig1;CL63264Contig1;comp114218_c0_seq2_2;comp133569_c0_seq2_2;comp139173_c0_seq…
GO:0046487	biological_process	7	CL11357Contig1;CL11980Contig1;CL30287Contig1;CL54814Contig1;CL55039Contig1;CL63264Contig1;comp114218_c0_seq2_2
GO:0008152	biological_process	21	CL11357Contig1;CL11980Contig1;CL12205Contig1;CL1361Contig1;CL15653Contig1;CL17116Contig1;CL25914Contig1;CL30287Contig1;CL31694Contig1;CL33430Contig1;CL33684Contig1;CL33891Contig1;CL54814Contig1;CL55039Contig1;CL61001Contig1;CL6271Contig1;CL63264Contig1;comp114218_c0_seq2_2;comp133792_c0_seq2_2;comp147186_c0_seq11_3;comp71693_c0_seq1_1
GO:0048148	biological_process	10	CL1135Contig1;CL12390Contig1;CL1318Contig2;CL2Contig17;CL3475Contig2;CL48437Contig1;CL50463Contig1;CL66287Contig1;CL9869Contig1;CL9985Contig1
GO:0070509	biological_process	22	CL1135Contig1;CL16366Contig1;CL16933Contig1;CL1813Contig1;CL25774Contig1;CL2623Contig2;CL28273Contig1;CL29464Contig1;CL29919Contig1;CL31069Contig1;CL4194Contig1;CL44993Contig1;CL46084Contig1;CL50937Contig1;CL660Contig1;CL782Contig1;CL7849Contig1;CL9203Contig1;comp130883_c0_seq1_1;comp132514_c0_seq4_3;comp133139_c1_seq78_2;comp147950_c1_seq23_3
GO:0007160	biological_process	64	CL1135Contig1;CL11770Contig1;CL11778Contig1;CL12067Contig1;CL1211Contig1;CL12218Contig1;CL1236Contig1;CL12892Contig1;CL12979Contig1;CL13517Contig1;CL1355Contig2;CL13930Contig1;CL1531Contig1;CL1867Contig1;CL22615Contig1;CL25967Contig1;CL26950Contig1;CL27Contig6;CL29427Contig1;CL29441Contig1;CL34359Contig1;CL34889Contig1;CL37221Contig1;CL3Contig20;CL40725Contig1;CL41658Contig1;CL42620Contig1;CL4579…
GO:0021954	biological_process	9	CL1135Contig1;CL11996Contig1;CL15991Contig1;CL26524Contig1;CL33924Contig1;CL46707Contig1;CL49008Contig1;CL66081Contig1;CL6692Contig1
GO:0021697	biological_process	1	CL1135Contig1
GO:0022038	biological_process	2	CL1135Contig1;CL12081Contig1
GO:0030866	biological_process	31	CL1135Contig1;CL1264Contig1;CL13071Contig1;CL13693Contig1;CL1534Contig1;CL1Contig499;CL1Contig548;CL20581Contig1;CL23454Contig1;CL25033Contig1;CL26128Contig1;CL30848Contig1;CL31228Contig1;CL31469Contig1;CL3199Contig1;CL4089Contig1;CL42187Contig1;CL50883Contig1;CL57014Contig1;CL6244Contig1;CL62658Contig1;CL64510Contig1;CL65444Contig1;CL65573Contig1;CL9869Contig1;comp110701_c0_seq1_3;comp126243_c0_…
GO:0060079	biological_process	11	CL1135Contig1;CL11716Contig1;CL19316Contig1;CL2212Contig2;CL24475Contig1;CL25739Contig1;CL29368Contig1;CL35048Contig1;CL3563Contig1;CL51736Contig1;comp94264_c0_seq4_1
GO:0021766	biological_process	19	CL1135Contig1;CL14479Contig1;CL1531Contig1;CL21845Contig1;CL2275Contig1;CL2424Contig2;CL28188Contig1;CL31830Contig1;CL32325Contig1;CL34994Contig1;CL35589Contig1;CL37633Contig1;CL48091Contig1;CL48410Contig1;CL53093Contig1;CL58320Contig1;CL60803Contig1;CL7224Contig1;CL7550Contig1
GO:0021819	biological_process	7	CL1135Contig1;CL1901Contig1;CL48091Contig1;CL7959Contig1;comp125803_c0_seq6_2;comp185495_c0_seq1_3;comp78778_c0_seq18_1
GO:0008045	biological_process	40	CL1135Contig1;CL12773Contig1;CL13359Contig1;CL13423Contig1;CL1535Contig1;CL1779Contig1;CL1Contig207;CL20015Contig1;CL20590Contig1;CL21184Contig1;CL28094Contig1;CL28171Contig1;CL28521Contig1;CL30817Contig1;CL35098Contig1;CL391Contig2;CL43759Contig1;CL44021Contig1;CL440Contig2;CL4499Contig1;CL4599Contig2;CL46757Contig1;CL47030Contig1;CL5160Contig1;CL52587Contig1;CL57014Contig1;CL57195Contig1;CL6205…
GO:0030517	biological_process	7	CL1135Contig1;CL33154Contig1;CL41467Contig1;CL48091Contig1;CL6687Contig1;CL6687Contig2;CL7222Contig1
GO:0045786	biological_process	38	CL1135Contig1;CL11451Contig1;CL11929Contig1;CL11929Contig2;CL12165Contig1;CL12803Contig1;CL1519Contig1;CL1917Contig1;CL21566Contig1;CL2990Contig1;CL30358Contig1;CL30626Contig1;CL31395Contig1;CL32916Contig1;CL34063Contig1;CL34402Contig1;CL4054Contig1;CL5178Contig1;CL5272Contig1;CL5291Contig1;CL52985Contig1;CL55663Contig1;CL5576Contig2;CL56890Contig1;CL59028Contig1;CL6000Contig1;CL60130Contig1;CL73…
GO:1901215	biological_process	20	CL1135Contig1;CL12069Contig1;CL16418Contig1;CL2212Contig2;CL34797Contig1;CL35006Contig1;CL36748Contig1;CL37915Contig1;CL40458Contig1;CL44282Contig1;CL5328Contig1;CL57857Contig1;CL59004Contig1;CL7024Contig1;CL7898Contig1;CL8253Contig1;CL8567Contig1;comp133083_c0_seq6_2;comp185495_c0_seq1_3;comp94264_c0_seq4_1
GO:0046826	biological_process	3	CL1135Contig1;CL3647Contig1;comp190620_c0_seq1_3
GO:0045861	biological_process	15	CL1135Contig1;CL12117Contig1;CL1239Contig1;CL1419Contig2;CL28365Contig1;CL29890Contig1;CL30965Contig1;CL33265Contig1;CL35507Contig1;CL416Contig3;CL44925Contig1;CL60966Contig1;comp122884_c1_seq16_2;comp90550_c2_seq4_1;comp92770_c0_seq6_1
GO:0031914	biological_process	1	CL1135Contig1
GO:0031175	biological_process	59	CL1135Contig1;CL11658Contig1;CL12081Contig1;CL15Contig5;CL18984Contig1;CL19437Contig1;CL2086Contig1;CL2102Contig1;CL21201Contig1;CL22332Contig1;CL234Contig2;CL234Contig3;CL23929Contig1;CL25832Contig1;CL26924Contig1;CL27042Contig1;CL2740Contig1;CL28719Contig1;CL28904Contig1;CL29231Contig1;CL29402Contig1;CL29877Contig1;CL30325Contig1;CL31911Contig1;CL32633Contig1;CL32871Contig1;CL33502Contig1;CL343…
GO:0048709	biological_process	12	CL1135Contig1;CL11753Contig1;CL12891Contig1;CL26524Contig1;CL31405Contig1;CL35Contig6;CL430Contig1;CL4707Contig1;CL52608Contig1;CL6597Contig1;CL6946Contig1;comp128041_c0_seq12_2
GO:2000251	biological_process	4	CL1135Contig1;CL41658Contig1;CL44409Contig1;CL65649Contig1
GO:0045956	biological_process	12	CL1135Contig1;CL16933Contig1;CL27862Contig1;CL32057Contig1;CL36925Contig1;CL37362Contig1;CL38995Contig1;CL48845Contig1;CL49872Contig1;CL53503Contig1;CL660Contig1;CL9203Contig1
GO:0032092	biological_process	22	CL1135Contig1;CL21921Contig1;CL2212Contig2;CL32212Contig1;CL32768Contig1;CL33032Contig1;CL34063Contig1;CL35521Contig1;CL39268Contig1;CL4531Contig1;CL4531Contig2;CL45636Contig1;CL47456Contig1;CL54803Contig1;CL618Contig1;CL7150Contig1;comp129146_c0_seq2_3;comp134710_c0_seq1_3;comp135125_c0_seq1_3;comp32967_c1_seq1_1;comp54355_c0_seq1_1;comp94264_c0_seq4_1
GO:0045860	biological_process	26	CL1135Contig1;CL12575Contig1;CL13320Contig1;CL1339Contig1;CL17806Contig1;CL2075Contig1;CL27507Contig1;CL28177Contig1;CL33236Contig1;CL3887Contig1;CL41513Contig1;CL4244Contig1;CL44272Contig1;CL4540Contig1;CL4788Contig1;CL516Contig2;CL53109Contig1;CL59395Contig1;CL62502Contig1;CL62658Contig1;CL719Contig2;CL7831Contig1;comp128504_c0_seq1_3;comp134184_c0_seq3_3;comp141523_c0_seq1_1;comp148542_c0_seq4…
GO:0090314	biological_process	9	CL1135Contig1;CL38730Contig1;CL45030Contig1;CL46994Contig1;CL48091Contig1;CL48845Contig1;CL49673Contig1;CL49872Contig1;CL53824Contig1
GO:0035418	biological_process	14	CL1135Contig1;CL18760Contig1;CL25848Contig1;CL26575Contig1;CL35936Contig1;CL37564Contig1;CL376Contig1;CL39753Contig1;CL39849Contig1;CL39862Contig1;CL43426Contig1;CL54478Contig1;CL7046Contig1;comp133569_c0_seq2_2
GO:0032801	biological_process	9	CL1135Contig1;CL11682Contig1;CL1347Contig1;CL26857Contig1;CL30949Contig1;CL35523Contig1;CL48194Contig1;CL48797Contig1;CL53032Contig1
GO:0043113	biological_process	18	CL1135Contig1;CL1305Contig1;CL1305Contig2;CL17099Contig1;CL1Contig288;CL24475Contig1;CL25739Contig1;CL25967Contig1;CL30004Contig1;CL32725Contig1;CL3371Contig1;CL4380Contig1;CL51736Contig1;CL6031Contig1;CL922Contig1;CL9357Contig1;comp129233_c1_seq1_2;comp141713_c0_seq2_3
GO:0071156	biological_process	4	CL1135Contig1;CL3616Contig1;CL7562Contig1;comp133357_c0_seq4_2
GO:0061001	biological_process	7	CL1135Contig1;CL1827Contig1;CL2212Contig2;CL48091Contig1;comp141234_c0_seq5_3;comp143511_c0_seq24_3;comp94264_c0_seq4_1
GO:0048167	biological_process	13	CL1135Contig1;CL1414Contig1;CL1Contig150;CL1Contig276;CL34797Contig1;CL43870Contig1;CL56063Contig1;CL65649Contig1;CL697Contig1;CL7150Contig1;comp120379_c0_seq4_2;comp134710_c0_seq1_3;comp54355_c0_seq1_1
GO:1903421	biological_process	1	CL1135Contig1
GO:0048511	biological_process	44	CL1135Contig1;CL12614Contig1;CL13044Contig1;CL17054Contig1;CL1849Contig1;CL1Contig545;CL25799Contig1;CL26092Contig1;CL26935Contig1;CL26969Contig1;CL27293Contig1;CL27309Contig1;CL27637Contig1;CL28462Contig1;CL28647Contig1;CL29649Contig1;CL30229Contig1;CL3039Contig1;CL3039Contig2;CL30780Contig1;CL32643Contig1;CL32888Contig1;CL3466Contig1;CL35655Contig1;CL35696Contig1;CL3585Contig1;CL37272Contig1;CL…
GO:0014044	biological_process	5	CL1135Contig1;CL24569Contig1;CL49335Contig1;CL8350Contig1;comp93916_c0_seq2_3
GO:0019233	biological_process	19	CL1135Contig1;CL12626Contig1;CL1390Contig2;CL13995Contig1;CL2Contig17;CL30609Contig1;CL3389Contig1;CL34Contig6;CL37440Contig1;CL3933Contig1;CL39862Contig1;CL42087Contig1;CL44993Contig1;CL6031Contig1;CL66287Contig1;CL9203Contig1;comp129233_c1_seq1_2;comp1339_c0_seq1_1;comp142818_c0_seq34_3
GO:0033136	biological_process	3	CL1135Contig1;CL48091Contig1;CL66113Contig1
GO:0007519	biological_process	43	CL1135Contig1;CL1167Contig1;CL11973Contig1;CL12019Contig1;CL13751Contig1;CL1386Contig1;CL1386Contig2;CL14292Contig1;CL1472Contig1;CL15386Contig1;CL16042Contig1;CL18760Contig1;CL2107Contig1;CL24569Contig1;CL25848Contig1;CL26575Contig1;CL35936Contig1;CL37564Contig1;CL376Contig1;CL38986Contig1;CL43759Contig1;CL440Contig2;CL47423Contig1;CL49335Contig1;CL50997Contig1;CL51106Contig1;CL51326Contig1;CL52…
GO:0048488	biological_process	15	CL1135Contig1;CL13924Contig1;CL2336Contig1;CL26112Contig1;CL28279Contig1;CL28495Contig1;CL3134Contig2;CL31359Contig1;CL33883Contig1;CL34376Contig1;CL35098Contig1;CL39862Contig1;CL7046Contig1;comp105249_c0_seq1_1;comp175016_c0_seq1_3
GO:0016079	biological_process	28	CL1135Contig1;CL11535Contig1;CL12326Contig1;CL12825Contig1;CL15799Contig1;CL2174Contig1;CL26378Contig1;CL26924Contig1;CL27580Contig1;CL27862Contig1;CL30443Contig1;CL3086Contig1;CL32294Contig1;CL33517Contig1;CL37721Contig1;CL38995Contig1;CL3901Contig1;CL4053Contig2;CL48143Contig1;CL54494Contig1;CL5842Contig1;CL61160Contig1;CL63235Contig1;CL64984Contig1;CL65228Contig1;CL817Contig2;comp125239_c0_seq…
GO:0008542	biological_process	16	CL1135Contig1;CL1318Contig2;CL17533Contig1;CL1876Contig1;CL24569Contig1;CL34797Contig1;CL35048Contig1;CL39149Contig1;CL4854Contig1;CL49335Contig1;CL64589Contig1;CL8350Contig1;comp147950_c1_seq23_3;comp148308_c1_seq1_3;comp153658_c0_seq1_1;comp93916_c0_seq2_3
GO:0071236	biological_process	7	CL11362Contig1;CL18146Contig1;CL22276Contig1;CL41352Contig1;CL56063Contig1;CL8334Contig1;comp128885_c0_seq1_3
GO:0071493	biological_process	6	CL11362Contig1;CL42912Contig1;CL51237Contig1;CL8334Contig1;comp128885_c0_seq1_3;comp134288_c0_seq12_2
GO:0008630	biological_process	16	CL11362Contig1;CL13745Contig1;CL14450Contig1;CL16768Contig1;CL2762Contig1;CL31905Contig1;CL35006Contig1;CL6364Contig1;CL65500Contig1;CL7941Contig1;CL7941Contig2;CL8334Contig1;comp125701_c0_seq2_2;comp128885_c0_seq1_3;comp146046_c0_seq8_3;comp94818_c0_seq1_1
GO:0006308	biological_process	8	CL11364Contig1;CL17394Contig1;CL20855Contig1;CL2573Contig1;CL53671Contig1;comp100834_c0_seq1_2;comp114891_c0_seq1_1;comp51375_c1_seq1_2
GO:0030968	biological_process	47	CL11364Contig1;CL12148Contig1;CL15954Contig1;CL20855Contig1;CL2111Contig1;CL25862Contig1;CL28089Contig1;CL28414Contig1;CL30714Contig1;CL31622Contig1;CL320Contig1;CL32535Contig1;CL32768Contig1;CL32994Contig1;CL33474Contig1;CL34962Contig1;CL35380Contig1;CL35394Contig1;CL35521Contig1;CL41810Contig1;CL42781Contig1;CL42848Contig1;CL47456Contig1;CL47519Contig1;CL5080Contig1;CL51309Contig1;CL5272Contig1…
GO:0036498	biological_process	16	CL11364Contig1;CL20855Contig1;CL2111Contig1;CL25862Contig1;CL30714Contig1;CL32994Contig1;CL33474Contig1;CL35380Contig1;CL5272Contig1;CL53671Contig1;CL6244Contig1;CL65573Contig1;comp114891_c0_seq1_1;comp130060_c0_seq4_2;comp132930_c0_seq4_2;comp92854_c3_seq4_1
GO:0001654	biological_process	24	CL11379Contig1;CL11929Contig1;CL11929Contig2;CL12632Contig1;CL12632Contig2;CL14034Contig1;CL18490Contig1;CL23210Contig1;CL26772Contig1;CL27412Contig1;CL28835Contig1;CL3066Contig1;CL30698Contig1;CL41879Contig1;CL43116Contig1;CL50216Contig1;CL56947Contig1;CL61871Contig1;CL64208Contig1;CL6Contig10;CL833Contig1;CL833Contig3;comp139887_c1_seq4_3;comp45445_c0_seq1_3
GO:0090331	biological_process	6	CL11379Contig1;CL26772Contig1;CL41879Contig1;CL49626Contig1;CL6632Contig1;comp138663_c0_seq6_3
GO:0033617	biological_process	5	CL11392Contig1;CL1317Contig1;CL18186Contig1;CL35599Contig1;CL6438Contig2
GO:0007159	biological_process	10	CL1139Contig2;CL22695Contig1;CL23057Contig1;CL25967Contig1;CL2672Contig1;CL27287Contig1;CL287Contig4;CL329Contig4;comp136808_c0_seq1_3;comp93791_c0_seq41_1
GO:0072218	biological_process	4	CL1139Contig2;CL2672Contig1;CL3956Contig1;CL47401Contig1
GO:0072221	biological_process	2	CL1139Contig2;CL2672Contig1
GO:0072233	biological_process	2	CL1139Contig2;CL2672Contig1
GO:1990266	biological_process	4	CL1139Contig2;CL19746Contig1;CL2672Contig1;CL36547Contig1
GO:2000021	biological_process	3	CL1139Contig2;CL2672Contig1;CL43466Contig1
GO:0071479	biological_process	15	CL11404Contig1;CL11895Contig1;CL1421Contig1;CL15531Contig1;CL2421Contig1;CL27116Contig1;CL27787Contig1;CL29438Contig1;CL29615Contig1;CL35006Contig1;CL49317Contig1;CL58440Contig1;CL59768Contig1;CL65281Contig1;CL8186Contig1
GO:0031122	biological_process	21	CL11404Contig1;CL11732Contig1;CL12710Contig1;CL13642Contig1;CL18266Contig1;CL20590Contig1;CL36562Contig1;CL40068Contig1;CL40946Contig1;CL43116Contig1;CL46994Contig1;CL48195Contig1;CL48299Contig1;CL5160Contig1;CL5185Contig1;CL5337Contig1;CL55526Contig1;CL6Contig10;CL7175Contig1;comp82494_c0_seq1_1;comp90712_c0_seq5_1
GO:2001243	biological_process	14	CL11404Contig1;CL1Contig158;CL2762Contig1;CL49155Contig1;CL50970Contig1;CL61373Contig1;CL8724Contig1;CL9939Contig1;comp121796_c0_seq1_1;comp125701_c0_seq2_2;comp126357_c0_seq1_3;comp141239_c0_seq8_3;comp205230_c0_seq1_3;comp68052_c0_seq1_1
GO:0001649	biological_process	58	CL11404Contig1;CL11647Contig1;CL12972Contig1;CL13357Contig1;CL1575Contig1;CL17260Contig1;CL1811Contig1;CL2045Contig1;CL2111Contig2;CL2290Contig2;CL24569Contig1;CL26094Contig1;CL27293Contig1;CL27306Contig1;CL27474Contig1;CL27758Contig1;CL27Contig3;CL28137Contig1;CL28753Contig1;CL28835Contig1;CL2887Contig1;CL29874Contig1;CL30207Contig1;CL30446Contig1;CL30904Contig1;CL31349Contig1;CL31725Contig1;CL3…
GO:0033687	biological_process	3	CL11404Contig1;CL1575Contig1;CL19786Contig1
GO:0051726	biological_process	77	CL11404Contig1;CL11967Contig1;CL12416Contig1;CL1262Contig1;CL13199Contig1;CL13561Contig1;CL14031Contig1;CL14031Contig2;CL1531Contig1;CL16376Contig1;CL1642Contig1;CL1647Contig1;CL16768Contig1;CL17446Contig1;CL1785Contig1;CL1908Contig1;CL2249Contig1;CL23057Contig1;CL2470Contig1;CL24854Contig1;CL26071Contig1;CL2703Contig1;CL27235Contig1;CL27427Contig1;CL27870Contig1;CL28882Contig1;CL28995Contig1;CL2…
GO:0010569	biological_process	8	CL11404Contig1;CL11895Contig1;CL12121Contig1;CL26266Contig1;CL27934Contig1;CL28863Contig1;CL34936Contig1;CL49048Contig1
GO:0006637	biological_process	13	CL11413Contig1;CL12270Contig1;CL13365Contig1;CL16434Contig1;CL27026Contig1;CL32066Contig1;CL38565Contig1;CL47159Contig1;CL4939Contig1;CL53146Contig1;CL57024Contig1;CL59138Contig1;CL66116Contig1
GO:0002152	biological_process	3	CL11413Contig1;CL13365Contig1;CL66116Contig1
GO:0006631	biological_process	66	CL11413Contig1;CL12270Contig1;CL1236Contig1;CL13365Contig1;CL14965Contig1;CL1705Contig2;CL1912Contig1;CL2180Contig1;CL2269Contig2;CL23357Contig1;CL23824Contig1;CL25835Contig1;CL25982Contig1;CL26444Contig1;CL26639Contig1;CL27386Contig1;CL29353Contig1;CL29663Contig1;CL31556Contig1;CL31840Contig1;CL32066Contig1;CL32471Contig1;CL32755Contig1;CL3342Contig1;CL33575Contig1;CL35716Contig1;CL38565Contig1;…
GO:0006544	biological_process	12	CL11413Contig1;CL13365Contig1;CL13696Contig1;CL14010Contig1;CL1Contig498;CL28719Contig1;CL52114Contig1;CL61487Contig1;CL66116Contig1;CL6641Contig1;CL7359Contig1;comp130469_c0_seq2_2
GO:0001889	biological_process	52	CL11413Contig1;CL11499Contig1;CL1195Contig1;CL13365Contig1;CL13745Contig1;CL16434Contig1;CL1Contig499;CL213Contig5;CL2293Contig1;CL24569Contig1;CL25796Contig1;CL26453Contig1;CL29004Contig1;CL2956Contig1;CL2979Contig1;CL30848Contig1;CL32325Contig1;CL3234Contig1;CL32638Contig1;CL32773Contig1;CL32958Contig1;CL32994Contig1;CL33319Contig1;CL34326Contig1;CL35667Contig1;CL3616Contig1;CL38089Contig1;CL40…
GO:0019530	biological_process	4	CL11413Contig1;CL13365Contig1;CL28719Contig1;CL66116Contig1
GO:0001658	biological_process	30	CL11423Contig1;CL15607Contig1;CL1863Contig1;CL20562Contig1;CL2145Contig1;CL23353Contig1;CL27246Contig1;CL27Contig2;CL34063Contig1;CL36387Contig1;CL3907Contig1;CL3907Contig2;CL3956Contig1;CL43705Contig1;CL44956Contig1;CL460Contig1;CL47401Contig1;CL47931Contig1;CL48095Contig1;CL483Contig1;CL49947Contig1;CL50386Contig1;CL56669Contig1;CL872Contig1;comp113467_c0_seq1_2;comp119639_c0_seq1_2;comp130694_…
GO:0021987	biological_process	54	CL11423Contig1;CL13068Contig1;CL1339Contig1;CL14479Contig1;CL15302Contig1;CL1531Contig1;CL16768Contig1;CL1826Contig1;CL1826Contig2;CL1Contig236;CL23353Contig1;CL24569Contig1;CL26524Contig1;CL26863Contig1;CL2762Contig1;CL30706Contig1;CL32325Contig1;CL33319Contig1;CL33924Contig1;CL34181Contig1;CL38581Contig1;CL3907Contig1;CL3907Contig2;CL39Contig4;CL42719Contig1;CL43705Contig1;CL44288Contig1;CL4512…
GO:0048565	biological_process	19	CL11423Contig1;CL15991Contig1;CL213Contig5;CL23353Contig1;CL3907Contig1;CL3907Contig2;CL43705Contig1;CL460Contig1;CL483Contig1;CL49947Contig1;CL7465Contig1;CL872Contig1;CL893Contig1;comp113467_c0_seq1_2;comp119186_c0_seq3_2;comp119639_c0_seq1_2;comp130694_c0_seq2_2;comp85938_c0_seq2_1;comp88114_c0_seq1_1
GO:0003007	biological_process	30	CL11423Contig1;CL1863Contig1;CL23353Contig1;CL2745Contig2;CL32075Contig1;CL32443Contig1;CL33406Contig1;CL34915Contig1;CL35153Contig1;CL37247Contig1;CL3907Contig1;CL3907Contig2;CL41338Contig1;CL41797Contig1;CL4194Contig1;CL43705Contig1;CL46084Contig1;CL460Contig1;CL483Contig1;CL49619Contig1;CL49947Contig1;CL54540Contig1;CL7983Contig1;CL872Contig1;comp113467_c0_seq1_2;comp119639_c0_seq1_2;comp13069…
GO:0035329	biological_process	18	CL11423Contig1;CL12871Contig1;CL23353Contig1;CL26971Contig1;CL3907Contig1;CL3907Contig2;CL43705Contig1;CL45348Contig1;CL460Contig1;CL483Contig1;CL49947Contig1;CL872Contig1;CL8870Contig1;comp113467_c0_seq1_2;comp119639_c0_seq1_2;comp124229_c1_seq5_2;comp130694_c0_seq2_2;comp88114_c0_seq1_1
GO:0043931	biological_process	14	CL11423Contig1;CL23353Contig1;CL25584Contig1;CL3907Contig1;CL3907Contig2;CL43705Contig1;CL460Contig1;CL483Contig1;CL49947Contig1;CL872Contig1;comp113467_c0_seq1_2;comp119639_c0_seq1_2;comp130694_c0_seq2_2;comp88114_c0_seq1_1
GO:0007009	biological_process	25	CL11423Contig1;CL19823Contig1;CL23353Contig1;CL2506Contig1;CL30922Contig1;CL36952Contig1;CL3907Contig1;CL3907Contig2;CL42295Contig1;CL43298Contig1;CL43483Contig1;CL43705Contig1;CL460Contig1;CL483Contig1;CL49947Contig1;CL65649Contig1;CL6918Contig1;CL872Contig1;comp113467_c0_seq1_2;comp116430_c0_seq9_2;comp119639_c0_seq1_2;comp130694_c0_seq2_2;comp136121_c3_seq11_3;comp88114_c0_seq1_1;comp94498_c0_…
GO:0072307	biological_process	13	CL11423Contig1;CL23353Contig1;CL3907Contig1;CL3907Contig2;CL43705Contig1;CL460Contig1;CL483Contig1;CL49947Contig1;CL872Contig1;comp113467_c0_seq1_2;comp119639_c0_seq1_2;comp130694_c0_seq2_2;comp88114_c0_seq1_1
GO:0016045	biological_process	4	CL11433Contig1;CL15419Contig1;CL18601Contig1;CL4517Contig1
GO:0070269	biological_process	3	CL11433Contig1;CL18601Contig1;CL4517Contig1
GO:0007283	biological_process	168	CL1143Contig2;CL1193Contig1;CL11948Contig1;CL12020Contig1;CL12641Contig1;CL1264Contig1;CL1310Contig1;CL13201Contig1;CL13436Contig1;CL1419Contig1;CL14394Contig1;CL1575Contig1;CL15761Contig1;CL161Contig3;CL161Contig4;CL16726Contig1;CL16768Contig1;CL1692Contig1;CL1701Contig1;CL1701Contig2;CL1731Contig1;CL180Contig1;CL18406Contig1;CL18455Contig1;CL1Contig193;CL20015Contig1;CL2016Contig1;CL21318Contig…
GO:0008593	biological_process	18	CL11441Contig1;CL13604Contig1;CL13632Contig1;CL1756Contig3;CL211Contig1;CL21865Contig1;CL234Contig1;CL26448Contig1;CL28072Contig1;CL31421Contig1;CL31469Contig1;CL32725Contig1;CL35824Contig1;CL54536Contig1;CL56138Contig1;CL63556Contig1;CL9396Contig1;comp94129_c1_seq1_1
GO:0001501	biological_process	39	CL11441Contig1;CL12188Contig1;CL1257Contig1;CL12777Contig1;CL14956Contig1;CL15514Contig1;CL16216Contig1;CL16726Contig1;CL18024Contig1;CL2661Contig1;CL28059Contig1;CL30904Contig1;CL31358Contig1;CL32052Contig1;CL33322Contig1;CL34561Contig1;CL35153Contig1;CL39914Contig1;CL41170Contig1;CL42832Contig1;CL46498Contig1;CL49458Contig1;CL50333Contig1;CL52079Contig1;CL5336Contig1;CL55767Contig1;CL59527Conti…
GO:0009888	biological_process	13	CL11441Contig1;CL12691Contig1;CL15991Contig1;CL211Contig1;CL26468Contig1;CL31421Contig1;CL37247Contig1;CL41338Contig1;CL56138Contig1;CL59027Contig1;CL59713Contig1;CL63556Contig1;CL8429Contig1
GO:0060041	biological_process	35	CL11443Contig1;CL11858Contig1;CL1220Contig1;CL12871Contig1;CL13073Contig1;CL13883Contig1;CL16768Contig1;CL25796Contig1;CL26524Contig1;CL27948Contig1;CL29140Contig1;CL3066Contig1;CL3155Contig1;CL32060Contig1;CL32229Contig1;CL32350Contig1;CL35153Contig1;CL35178Contig1;CL38614Contig1;CL39659Contig1;CL41000Contig1;CL4139Contig1;CL4197Contig1;CL44841Contig1;CL56404Contig1;CL62853Contig1;CL6453Contig1;…
GO:0016477	biological_process	103	CL11451Contig1;CL11602Contig1;CL1204Contig1;CL12803Contig1;CL12962Contig1;CL12979Contig1;CL13042Contig1;CL13312Contig1;CL13825Contig1;CL1519Contig1;CL15255Contig1;CL15848Contig1;CL166Contig4;CL166Contig5;CL172Contig2;CL1867Contig1;CL1917Contig1;CL1Contig215;CL2102Contig1;CL21566Contig1;CL22615Contig1;CL2368Contig2;CL24674Contig1;CL25967Contig1;CL26852Contig1;CL27Contig2;CL27Contig6;CL28508Contig1…
GO:0034614	biological_process	24	CL11451Contig1;CL12803Contig1;CL1519Contig1;CL1917Contig1;CL21566Contig1;CL27971Contig1;CL30314Contig1;CL30466Contig1;CL32916Contig1;CL33109Contig1;CL37864Contig1;CL4054Contig1;CL4194Contig1;CL46084Contig1;CL5291Contig1;CL54202Contig1;CL55663Contig1;CL5576Contig2;CL59028Contig1;CL6000Contig1;CL65019Contig1;comp147916_c0_seq13_3;comp148411_c0_seq1_3;comp94482_c1_seq4_1
GO:0034644	biological_process	40	CL11451Contig1;CL1145Contig1;CL12803Contig1;CL13698Contig1;CL14450Contig1;CL1519Contig1;CL16768Contig1;CL1917Contig1;CL21531Contig1;CL21566Contig1;CL22506Contig1;CL26266Contig1;CL27116Contig1;CL28803Contig1;CL29438Contig1;CL32916Contig1;CL33955Contig1;CL3896Contig1;CL4054Contig1;CL41170Contig1;CL44909Contig1;CL44928Contig1;CL45664Contig1;CL46980Contig1;CL471Contig1;CL5291Contig1;CL55663Contig1;CL…
GO:0048041	biological_process	23	CL11451Contig1;CL12803Contig1;CL13312Contig1;CL1519Contig1;CL1917Contig1;CL21566Contig1;CL26680Contig1;CL27Contig2;CL28943Contig1;CL32916Contig1;CL34727Contig1;CL4054Contig1;CL4540Contig1;CL5291Contig1;CL55663Contig1;CL5576Contig2;CL59028Contig1;CL6000Contig1;CL6416Contig1;comp115753_c0_seq1_2;comp147916_c0_seq13_3;comp148411_c0_seq1_3;comp94482_c1_seq4_1
GO:0030336	biological_process	50	CL11451Contig1;CL12070Contig1;CL12207Contig1;CL12803Contig1;CL1351Contig1;CL13553Contig1;CL14110Contig1;CL1519Contig1;CL1642Contig1;CL1917Contig1;CL2045Contig1;CL21566Contig1;CL24569Contig1;CL26327Contig1;CL27162Contig1;CL2769Contig1;CL28423Contig1;CL28995Contig1;CL29441Contig1;CL29514Contig1;CL30551Contig1;CL32622Contig1;CL32916Contig1;CL36814Contig1;CL4054Contig1;CL41160Contig1;CL45173Contig1;C…
GO:0010839	biological_process	26	CL11451Contig1;CL12803Contig1;CL1519Contig1;CL1917Contig1;CL1Contig545;CL21566Contig1;CL2623Contig2;CL31391Contig1;CL32916Contig1;CL39623Contig1;CL4054Contig1;CL4980Contig1;CL5291Contig1;CL55663Contig1;CL5576Contig2;CL58440Contig1;CL59028Contig1;CL6000Contig1;CL8207Contig1;comp109911_c0_seq1_1;comp132765_c0_seq1_2;comp133139_c1_seq78_2;comp147916_c0_seq13_3;comp148411_c0_seq1_3;comp151580_c0_seq1…
GO:0034394	biological_process	34	CL11451Contig1;CL12619Contig1;CL12803Contig1;CL1519Contig1;CL1917Contig1;CL1Contig288;CL1Contig499;CL21566Contig1;CL26688Contig1;CL29115Contig1;CL29423Contig1;CL30751Contig1;CL30848Contig1;CL31620Contig1;CL32916Contig1;CL34489Contig1;CL4054Contig1;CL4380Contig1;CL444Contig1;CL5291Contig1;CL55663Contig1;CL5576Contig2;CL59028Contig1;CL59513Contig1;CL6000Contig1;CL922Contig1;comp106294_c0_seq1_1;com…
GO:0007179	biological_process	48	CL11451Contig1;CL12165Contig1;CL12803Contig1;CL14292Contig1;CL1519Contig1;CL1917Contig1;CL21566Contig1;CL26374Contig1;CL27007Contig1;CL29916Contig1;CL31395Contig1;CL31562Contig1;CL31830Contig1;CL32773Contig1;CL32916Contig1;CL33885Contig1;CL34063Contig1;CL34976Contig1;CL35624Contig1;CL4054Contig1;CL40656Contig1;CL524Contig1;CL524Contig3;CL5291Contig1;CL55663Contig1;CL5576Contig2;CL58102Contig1;CL5…
GO:0006284	biological_process	27	CL1145Contig1;CL12082Contig1;CL14070Contig1;CL17243Contig1;CL2188Contig2;CL27502Contig1;CL27934Contig1;CL28820Contig1;CL28863Contig1;CL32146Contig1;CL33748Contig1;CL35361Contig1;CL35589Contig1;CL35697Contig1;CL37522Contig1;CL4088Contig1;CL4088Contig2;CL44388Contig1;CL47050Contig1;CL57221Contig1;CL62725Contig1;CL6364Contig1;CL64663Contig1;CL913Contig1;comp140503_c0_seq16_3;comp77715_c0_seq1_1;comp…
GO:0035520	biological_process	6	CL1145Contig1;CL27007Contig1;CL42832Contig1;CL5189Contig1;CL7840Contig1;comp85822_c0_seq1_1
GO:0010972	biological_process	4	CL1145Contig1;CL54031Contig1;CL54803Contig1;comp85822_c0_seq1_1
GO:1902230	biological_process	4	CL1145Contig1;CL31809Contig1;CL58440Contig1;comp85822_c0_seq1_1
GO:0030307	biological_process	30	CL1145Contig1;CL18401Contig1;CL27116Contig1;CL27660Contig1;CL29438Contig1;CL30478Contig1;CL33013Contig1;CL34813Contig1;CL34880Contig1;CL37915Contig1;CL40020Contig1;CL40464Contig1;CL42912Contig1;CL4540Contig1;CL53Contig3;CL54687Contig1;CL55723Contig1;CL5724Contig1;CL5724Contig2;CL57613Contig1;CL5891Contig1;CL61373Contig1;CL65011Contig1;CL9530Contig1;CL9722Contig1;comp119489_c1_seq1_2;comp167422_c0…
GO:0061136	biological_process	44	CL1145Contig1;CL11840Contig1;CL11960Contig1;CL12157Contig1;CL12361Contig1;CL12899Contig1;CL13676Contig1;CL14031Contig1;CL14031Contig2;CL14308Contig1;CL22506Contig1;CL24019Contig1;CL27551Contig1;CL27591Contig1;CL28074Contig1;CL28111Contig1;CL28428Contig1;CL28954Contig1;CL29009Contig1;CL30183Contig1;CL30751Contig1;CL31690Contig1;CL31830Contig1;CL32500Contig1;CL32979Contig1;CL34146Contig1;CL35146Con…
GO:0040001	biological_process	2	CL11465Contig1;CL28387Contig1
GO:0051321	biological_process	49	CL11465Contig1;CL12641Contig1;CL1677Contig1;CL1728Contig2;CL18Contig1;CL18Contig3;CL20657Contig1;CL22143Contig1;CL22310Contig1;CL2249Contig1;CL2371Contig1;CL25944Contig1;CL26482Contig1;CL27754Contig1;CL30927Contig1;CL31304Contig1;CL31481Contig1;CL31735Contig1;CL3221Contig1;CL3353Contig1;CL33887Contig1;CL35100Contig1;CL35236Contig1;CL36277Contig1;CL4045Contig1;CL41806Contig1;CL4218Contig1;CL4431Co…
GO:0007016	biological_process	13	CL11474Contig1;CL1534Contig1;CL1Contig548;CL336Contig1;CL336Contig2;CL41895Contig1;CL6244Contig1;CL65573Contig1;comp126243_c0_seq5_2;comp132930_c0_seq4_2;comp145184_c0_seq4_3;comp147929_c0_seq4_3;comp83006_c0_seq1_1
GO:0048812	biological_process	51	CL11474Contig1;CL11929Contig1;CL11929Contig2;CL11962Contig1;CL13107Contig1;CL13359Contig1;CL14Contig2;CL14Contig4;CL1534Contig1;CL174Contig1;CL174Contig2;CL1901Contig1;CL1Contig207;CL1Contig390;CL1Contig548;CL2212Contig2;CL2391Contig1;CL26780Contig1;CL26867Contig1;CL28521Contig1;CL3110Contig1;CL35013Contig1;CL4499Contig1;CL4599Contig2;CL47931Contig1;CL54819Contig1;CL62502Contig1;CL62607Contig1;CL…
GO:0006909	biological_process	41	CL11474Contig1;CL13693Contig1;CL13934Contig1;CL18631Contig1;CL1Contig209;CL25874Contig1;CL27094Contig1;CL28220Contig1;CL28224Contig1;CL28510Contig1;CL28656Contig1;CL28915Contig1;CL29575Contig1;CL296Contig2;CL30558Contig1;CL30760Contig1;CL33804Contig1;CL34654Contig1;CL4587Contig1;CL46581Contig1;CL4714Contig1;CL5036Contig1;CL50996Contig1;CL57014Contig1;CL57963Contig1;CL60864Contig1;CL6183Contig1;CL…
GO:0007298	biological_process	48	CL1147Contig1;CL11875Contig1;CL13632Contig1;CL13742Contig1;CL1419Contig1;CL18455Contig1;CL1Contig262;CL23987Contig1;CL2470Contig1;CL27095Contig1;CL27412Contig1;CL27981Contig1;CL28328Contig1;CL2907Contig2;CL29441Contig1;CL3262Contig1;CL3262Contig2;CL37439Contig1;CL37751Contig1;CL3941Contig1;CL4030Contig1;CL42295Contig1;CL43759Contig1;CL440Contig2;CL4591Contig1;CL4995Contig1;CL50307Contig1;CL52291C…
GO:0007293	biological_process	26	CL1147Contig1;CL11875Contig1;CL23987Contig1;CL27981Contig1;CL28072Contig1;CL28328Contig1;CL3262Contig1;CL3262Contig2;CL34484Contig1;CL37439Contig1;CL3941Contig1;CL4030Contig1;CL43298Contig1;CL43759Contig1;CL440Contig2;CL52291Contig1;CL537Contig1;CL60535Contig1;CL60636Contig1;CL6253Contig1;CL62658Contig1;CL8598Contig1;CL8720Contig1;comp145081_c0_seq4_3;comp150209_c0_seq1_3;comp80088_c0_seq2_1
GO:0006688	biological_process	18	CL1147Contig1;CL11875Contig1;CL23987Contig1;CL27981Contig1;CL28328Contig1;CL3262Contig1;CL3262Contig2;CL37439Contig1;CL3941Contig1;CL4030Contig1;CL52291Contig1;CL537Contig1;CL60535Contig1;CL60636Contig1;CL8598Contig1;CL8720Contig1;comp145081_c0_seq4_3;comp80088_c0_seq2_1
GO:0042248	biological_process	18	CL1147Contig1;CL11875Contig1;CL23987Contig1;CL27981Contig1;CL28328Contig1;CL3262Contig1;CL3262Contig2;CL37439Contig1;CL3941Contig1;CL4030Contig1;CL52291Contig1;CL537Contig1;CL60535Contig1;CL60636Contig1;CL8598Contig1;CL8720Contig1;comp145081_c0_seq4_3;comp80088_c0_seq2_1
GO:0016333	biological_process	24	CL1147Contig1;CL11875Contig1;CL23987Contig1;CL27412Contig1;CL27981Contig1;CL28328Contig1;CL3262Contig1;CL3262Contig2;CL32725Contig1;CL35824Contig1;CL37439Contig1;CL3941Contig1;CL4030Contig1;CL43759Contig1;CL440Contig2;CL52291Contig1;CL537Contig1;CL60535Contig1;CL60636Contig1;CL6253Contig1;CL8598Contig1;CL8720Contig1;comp145081_c0_seq4_3;comp80088_c0_seq2_1
GO:0001744	biological_process	18	CL1147Contig1;CL11875Contig1;CL23987Contig1;CL27981Contig1;CL28328Contig1;CL3262Contig1;CL3262Contig2;CL37439Contig1;CL3941Contig1;CL4030Contig1;CL52291Contig1;CL537Contig1;CL60535Contig1;CL60636Contig1;CL8598Contig1;CL8720Contig1;comp145081_c0_seq4_3;comp80088_c0_seq2_1
GO:0007299	biological_process	18	CL1147Contig1;CL11875Contig1;CL23987Contig1;CL27981Contig1;CL28328Contig1;CL3262Contig1;CL3262Contig2;CL37439Contig1;CL3941Contig1;CL4030Contig1;CL52291Contig1;CL537Contig1;CL60535Contig1;CL60636Contig1;CL8598Contig1;CL8720Contig1;comp145081_c0_seq4_3;comp80088_c0_seq2_1
GO:0070613	biological_process	3	CL11485Contig1;CL39043Contig1;CL43116Contig1
GO:0051297	biological_process	20	CL11487Contig1;CL14479Contig1;CL26750Contig1;CL26857Contig1;CL29898Contig1;CL30062Contig1;CL30090Contig1;CL35363Contig1;CL37857Contig1;CL382Contig3;CL4514Contig2;CL45956Contig1;CL47836Contig1;CL51742Contig1;CL6233Contig1;CL6233Contig2;CL923Contig1;comp133279_c0_seq1_2;comp71471_c0_seq9_1;comp90233_c0_seq4_1
GO:0043086	biological_process	13	CL11487Contig1;CL1392Contig1;CL16445Contig1;CL28052Contig1;CL32019Contig1;CL3401Contig1;CL48673Contig1;CL48757Contig1;CL59349Contig1;CL62123Contig1;CL6946Contig1;CL7127Contig1;comp142025_c0_seq3_3
GO:0030155	biological_process	24	CL11487Contig1;CL12639Contig1;CL12976Contig1;CL16726Contig1;CL1897Contig1;CL1897Contig2;CL1Contig563;CL21273Contig1;CL27Contig2;CL2855Contig2;CL29135Contig1;CL31036Contig1;CL32229Contig1;CL34314Contig1;CL37637Contig1;CL43832Contig1;CL44330Contig1;CL4540Contig1;CL47379Contig1;CL7043Contig1;CL7566Contig1;comp132916_c0_seq12_2;comp145671_c1_seq11_3;comp94818_c0_seq1_1
GO:0035507	biological_process	3	CL11487Contig1;CL2855Contig2;CL7566Contig1
GO:0046822	biological_process	2	CL11487Contig1;CL13774Contig1
GO:0033120	biological_process	7	CL11488Contig1;CL30965Contig1;CL32343Contig1;CL34439Contig1;CL500Contig3;CL58320Contig1;comp94742_c0_seq1_1
GO:0043408	biological_process	25	CL1148Contig2;CL11929Contig1;CL11929Contig2;CL13070Contig1;CL13624Contig2;CL14292Contig1;CL172Contig2;CL23739Contig1;CL24569Contig1;CL27787Contig1;CL28891Contig1;CL29453Contig1;CL32003Contig1;CL34063Contig1;CL34Contig6;CL35333Contig1;CL3858Contig1;CL44142Contig1;CL4663Contig1;CL49335Contig1;CL53253Contig1;CL59768Contig1;CL8938Contig1;CL8938Contig2;comp138507_c0_seq14_3
GO:0009615	biological_process	41	CL1148Contig2;CL11586Contig1;CL1160Contig1;CL11938Contig1;CL12119Contig1;CL12334Contig1;CL13070Contig1;CL15186Contig1;CL161Contig3;CL161Contig4;CL17702Contig1;CL20594Contig1;CL27306Contig1;CL2887Contig1;CL28904Contig1;CL29224Contig1;CL2Contig24;CL31046Contig1;CL37116Contig1;CL38396Contig1;CL3858Contig1;CL3874Contig2;CL40032Contig1;CL40120Contig1;CL42505Contig1;CL42912Contig1;CL43137Contig1;CL4582…
GO:0034178	biological_process	4	CL1148Contig2;CL13070Contig1;CL3858Contig1;CL4663Contig1
GO:1900370	biological_process	1	CL11498Contig1
GO:0035281	biological_process	1	CL11498Contig1
GO:0006611	biological_process	16	CL11498Contig1;CL1264Contig1;CL172Contig2;CL27306Contig1;CL2887Contig1;CL29196Contig1;CL29432Contig1;CL29697Contig1;CL31119Contig1;CL46994Contig1;CL50411Contig1;CL65444Contig1;CL821Contig2;comp110701_c0_seq1_3;comp125963_c0_seq1_1;comp152233_c0_seq1_2
GO:0060117	biological_process	3	CL11499Contig1;CL2293Contig1;CL36916Contig1
GO:0060351	biological_process	3	CL11499Contig1;CL2293Contig1;CL33473Contig1
GO:0009953	biological_process	22	CL11499Contig1;CL1863Contig1;CL19059Contig1;CL1Contig209;CL2293Contig1;CL22Contig9;CL27412Contig1;CL2747Contig1;CL28921Contig1;CL29466Contig1;CL30527Contig1;CL30558Contig1;CL39043Contig1;CL43116Contig1;CL47409Contig1;CL52631Contig1;CL60044Contig1;CL61284Contig1;CL6418Contig1;CL6Contig10;comp150209_c0_seq1_3;comp185495_c0_seq1_3
GO:0031101	biological_process	4	CL11499Contig1;CL2293Contig1;CL323Contig2;CL6Contig10
GO:0042472	biological_process	25	CL11499Contig1;CL12019Contig1;CL13941Contig1;CL15991Contig1;CL1Contig150;CL20562Contig1;CL2293Contig1;CL2347Contig2;CL2769Contig1;CL30016Contig1;CL35487Contig1;CL3792Contig1;CL44956Contig1;CL5893Contig1;CL60622Contig1;CL66109Contig1;CL6687Contig1;CL6687Contig2;CL7701Contig1;CL893Contig1;CL935Contig1;CL935Contig2;comp121852_c0_seq3_2;comp124170_c0_seq1_2;comp134335_c0_seq2_2
GO:0032474	biological_process	12	CL11499Contig1;CL11734Contig1;CL16084Contig1;CL1Contig522;CL2293Contig1;CL26591Contig1;CL2674Contig1;CL28655Contig1;CL48026Contig1;CL49672Contig1;comp144638_c1_seq6_3;comp84869_c0_seq4_1
GO:0060872	biological_process	3	CL11499Contig1;CL15991Contig1;CL2293Contig1
GO:0048752	biological_process	5	CL11499Contig1;CL20562Contig1;CL2293Contig1;CL35153Contig1;CL44956Contig1
GO:0030878	biological_process	5	CL11499Contig1;CL2293Contig1;CL26384Contig1;CL32773Contig1;comp133184_c0_seq3_3
GO:0006919	biological_process	35	CL11500Contig1;CL13597Contig1;CL14450Contig1;CL15567Contig1;CL16768Contig1;CL1Contig321;CL1Contig570;CL2382Contig1;CL26343Contig1;CL29080Contig1;CL29550Contig1;CL29569Contig1;CL3177Contig1;CL32229Contig1;CL32Contig6;CL34416Contig1;CL35655Contig1;CL38067Contig1;CL38204Contig1;CL4525Contig2;CL46217Contig1;CL47259Contig1;CL47456Contig1;CL48452Contig1;CL52678Contig1;CL55339Contig1;CL56511Contig1;CL59…
GO:0030644	biological_process	4	CL11500Contig1;CL15567Contig1;CL2382Contig1;CL571Contig1
GO:0048388	biological_process	4	CL11500Contig1;CL15567Contig1;CL2382Contig1;CL34036Contig1
GO:0008625	biological_process	28	CL11500Contig1;CL12614Contig1;CL15567Contig1;CL1613Contig1;CL16768Contig1;CL1901Contig1;CL2382Contig1;CL24569Contig1;CL26343Contig1;CL29080Contig1;CL29569Contig1;CL31023Contig1;CL31655Contig1;CL35678Contig1;CL35752Contig1;CL47259Contig1;CL49335Contig1;CL52678Contig1;CL59424Contig1;CL61373Contig1;CL65922Contig1;CL6610Contig1;comp104558_c0_seq1_1;comp109065_c0_seq1_3;comp125803_c0_seq6_2;comp146046…
GO:0006925	biological_process	3	CL11500Contig1;CL15567Contig1;CL2382Contig1
GO:0097527	biological_process	5	CL11500Contig1;CL15567Contig1;CL2382Contig1;CL52678Contig1;CL63437Contig1
GO:0016525	biological_process	35	CL11500Contig1;CL12614Contig1;CL13995Contig1;CL14110Contig1;CL15567Contig1;CL15Contig5;CL1901Contig1;CL19437Contig1;CL21201Contig1;CL2150Contig1;CL2382Contig1;CL24569Contig1;CL26971Contig1;CL29402Contig1;CL36814Contig1;CL37815Contig1;CL3865Contig2;CL41658Contig1;CL48974Contig1;CL49255Contig1;CL49335Contig1;CL52678Contig1;CL58246Contig1;CL58492Contig1;CL65633Contig1;CL671Contig1;CL730Contig1;CL788…
GO:2000353	biological_process	8	CL11500Contig1;CL15567Contig1;CL2382Contig1;CL3939Contig1;CL52678Contig1;CL58492Contig1;CL671Contig1;CL8432Contig1
GO:0045742	biological_process	6	CL11500Contig1;CL15567Contig1;CL2382Contig1;CL27108Contig1;CL56050Contig1;comp146513_c0_seq5_3
GO:0070848	biological_process	6	CL11500Contig1;CL15567Contig1;CL2382Contig1;CL28835Contig1;CL30965Contig1;CL64788Contig1
GO:0046666	biological_process	13	CL11500Contig1;CL14314Contig1;CL15567Contig1;CL16768Contig1;CL2382Contig1;CL36916Contig1;CL43759Contig1;CL440Contig2;CL52678Contig1;CL6253Contig1;CL6716Contig1;CL6716Contig2;comp146046_c0_seq8_3
GO:0070231	biological_process	5	CL11500Contig1;CL15567Contig1;CL2382Contig1;CL52678Contig1;CL63437Contig1
GO:0046514	biological_process	1	CL11519Contig1
GO:0042759	biological_process	2	CL11519Contig1;CL34921Contig1
GO:0046512	biological_process	5	CL11519Contig1;CL11570Contig1;CL26837Contig1;CL31370Contig1;CL63342Contig1
GO:0010531	biological_process	1	CL11525Contig1
GO:0007080	biological_process	17	CL11525Contig1;CL12005Contig1;CL26024Contig1;CL2623Contig1;CL26373Contig1;CL28387Contig1;CL292Contig1;CL3369Contig1;CL34371Contig1;CL38988Contig1;CL40698Contig1;CL41237Contig1;CL45363Contig1;CL4788Contig1;CL48797Contig1;CL53050Contig1;CL64544Contig1
GO:0090307	biological_process	23	CL11525Contig1;CL12674Contig1;CL18266Contig1;CL1Contig288;CL28387Contig1;CL29754Contig1;CL32148Contig1;CL34371Contig1;CL35186Contig1;CL35363Contig1;CL36562Contig1;CL40068Contig1;CL40942Contig1;CL4320Contig1;CL4380Contig1;CL46961Contig1;CL48195Contig1;CL53050Contig1;CL5344Contig1;CL7175Contig1;CL8099Contig1;CL922Contig1;comp120832_c0_seq5_2
GO:0032695	biological_process	5	CL11525Contig1;CL28885Contig1;CL29127Contig1;CL58492Contig1;CL671Contig1
GO:0032815	biological_process	1	CL11525Contig1
GO:0031393	biological_process	2	CL11525Contig1;CL35006Contig1
GO:0042521	biological_process	1	CL11525Contig1
GO:0035058	biological_process	17	CL11525Contig1;CL12710Contig1;CL12972Contig1;CL14479Contig1;CL18490Contig1;CL32657Contig1;CL37336Contig1;CL40792Contig1;CL43116Contig1;CL47409Contig1;CL60803Contig1;CL6400Contig1;CL642Contig1;CL64619Contig1;comp133187_c0_seq6_2;comp139887_c1_seq4_3;comp89795_c0_seq2_1
GO:0032733	biological_process	5	CL11525Contig1;CL25874Contig1;CL46217Contig1;CL64310Contig1;comp145198_c0_seq5_3
GO:0042526	biological_process	1	CL11525Contig1
GO:0071539	biological_process	11	CL11525Contig1;CL1162Contig2;CL14479Contig1;CL20868Contig1;CL27547Contig1;CL28784Contig1;CL34797Contig1;CL37336Contig1;CL45348Contig1;CL5337Contig1;CL642Contig1
GO:0030431	biological_process	20	CL11526Contig1;CL1235Contig2;CL1623Contig1;CL21142Contig1;CL22635Contig1;CL26008Contig1;CL2607Contig2;CL2698Contig3;CL27304Contig1;CL28894Contig1;CL2Contig17;CL31008Contig1;CL3355Contig1;CL3355Contig2;CL54819Contig1;CL58462Contig1;CL5946Contig2;CL60449Contig1;CL904Contig1;comp93119_c0_seq1_1
GO:0034230	biological_process	1	CL11527Contig1
GO:0030070	biological_process	3	CL11527Contig1;CL4490Contig1;comp133402_c0_seq1_2
GO:0034231	biological_process	1	CL11527Contig1
GO:0016486	biological_process	15	CL11527Contig1;CL12802Contig1;CL14062Contig1;CL1989Contig1;CL28509Contig1;CL33235Contig1;CL33684Contig1;CL36119Contig1;CL47474Contig1;CL49196Contig1;CL4968Contig1;CL62116Contig1;CL6866Contig1;CL8027Contig1;CL9141Contig1
GO:0016540	biological_process	9	CL11527Contig1;CL1Contig209;CL1Contig570;CL27095Contig1;CL30558Contig1;CL35724Contig1;comp109911_c0_seq1_1;comp119489_c1_seq1_2;comp151580_c0_seq1_3
GO:0046907	biological_process	27	CL11533Contig1;CL11637Contig1;CL11772Contig1;CL12394Contig1;CL18490Contig1;CL2035Contig1;CL2035Contig2;CL26231Contig1;CL26326Contig1;CL2851Contig1;CL2851Contig2;CL32475Contig1;CL32657Contig1;CL35168Contig1;CL351Contig2;CL46576Contig1;CL53304Contig1;CL53455Contig1;CL6103Contig1;CL63356Contig1;CL7464Contig1;CL8818Contig1;comp134323_c0_seq1_2;comp139887_c1_seq4_3;comp147776_c0_seq5_3;comp91559_c0_se…
GO:0050790	biological_process	30	CL11533Contig1;CL13745Contig1;CL15139Contig1;CL18171Contig1;CL19795Contig1;CL24564Contig1;CL26128Contig1;CL27304Contig1;CL27310Contig1;CL27562Contig1;CL28903Contig1;CL29626Contig1;CL3199Contig1;CL32294Contig1;CL33123Contig1;CL33580Contig1;CL34899Contig1;CL37114Contig1;CL38452Contig1;CL39649Contig1;CL43531Contig1;CL48797Contig1;CL60596Contig1;CL6905Contig1;CL6905Contig2;comp127519_c0_seq5_2;comp14…
GO:0030097	biological_process	46	CL11534Contig1;CL13107Contig1;CL13745Contig1;CL14027Contig1;CL18201Contig1;CL1897Contig1;CL1897Contig2;CL1Contig262;CL20953Contig1;CL26327Contig1;CL26933Contig1;CL28224Contig1;CL28470Contig1;CL28742Contig1;CL29173Contig1;CL2941Contig1;CL29908Contig1;CL31738Contig1;CL32016Contig1;CL33575Contig1;CL34508Contig1;CL35246Contig1;CL35723Contig1;CL3896Contig1;CL39607Contig1;CL39669Contig1;CL41658Contig1;…
GO:0048791	biological_process	18	CL11535Contig1;CL12326Contig1;CL126Contig1;CL126Contig3;CL12825Contig1;CL26378Contig1;CL27862Contig1;CL30443Contig1;CL3086Contig1;CL32294Contig1;CL33517Contig1;CL37362Contig1;CL38995Contig1;CL5842Contig1;CL61160Contig1;CL64984Contig1;CL65228Contig1;comp143444_c0_seq5_3
GO:0017158	biological_process	14	CL11535Contig1;CL12326Contig1;CL12825Contig1;CL26378Contig1;CL27862Contig1;CL30443Contig1;CL3086Contig1;CL33517Contig1;CL38995Contig1;CL5842Contig1;CL61160Contig1;CL64984Contig1;CL65228Contig1;comp143444_c0_seq5_3
GO:0090286	biological_process	1	CL11540Contig1
GO:0006998	biological_process	9	CL11540Contig1;CL13846Contig1;CL25772Contig1;CL27219Contig1;CL31104Contig1;CL33318Contig1;CL374Contig3;CL47100Contig1;comp90050_c0_seq1_1
GO:0090292	biological_process	1	CL11540Contig1
GO:0007129	biological_process	4	CL11540Contig1;CL11945Contig1;CL47006Contig1;CL58374Contig1
GO:0001675	biological_process	4	CL11543Contig1;CL26127Contig1;CL35556Contig1;CL62560Contig1
GO:0007286	biological_process	27	CL11543Contig1;CL12167Contig1;CL14479Contig1;CL18149Contig1;CL19127Contig1;CL2016Contig1;CL28628Contig1;CL28841Contig1;CL29799Contig1;CL34194Contig1;CL34294Contig1;CL34393Contig1;CL35236Contig1;CL38084Contig1;CL3896Contig1;CL39858Contig1;CL4076Contig1;CL42295Contig1;CL5320Contig1;CL54864Contig1;CL5541Contig1;CL60421Contig1;CL60803Contig1;CL62658Contig1;CL9147Contig1;comp170679_c0_seq1_1;comp75656…
GO:0032439	biological_process	3	CL1154Contig1;CL34032Contig1;CL49705Contig1
GO:0032880	biological_process	40	CL1154Contig1;CL12019Contig1;CL13423Contig1;CL13742Contig1;CL17940Contig1;CL1863Contig1;CL21707Contig1;CL24030Contig1;CL27758Contig1;CL28753Contig1;CL28850Contig1;CL2907Contig2;CL29114Contig1;CL3082Contig1;CL3136Contig1;CL31863Contig1;CL32549Contig1;CL33473Contig1;CL33990Contig1;CL34597Contig1;CL35744Contig1;CL35929Contig1;CL3809Contig1;CL39301Contig1;CL39711Contig1;CL3987Contig1;CL40818Contig1;C…
GO:0044554	biological_process	1	CL11556Contig1
GO:0044555	biological_process	1	CL11556Contig1
GO:0019236	biological_process	6	CL11558Contig1;CL16871Contig1;CL30691Contig1;CL30762Contig1;CL54476Contig1;CL56158Contig1
GO:0032049	biological_process	7	CL11568Contig1;CL29409Contig1;CL33777Contig1;CL51906Contig1;CL60883Contig1;CL61619Contig1;comp146419_c0_seq3_3
GO:0007006	biological_process	10	CL11568Contig1;CL26615Contig1;CL28395Contig1;CL3155Contig1;CL33777Contig1;CL39757Contig1;CL51906Contig1;CL6082Contig1;CL66029Contig1;comp92229_c0_seq2_1
GO:0032508	biological_process	42	CL11569Contig1;CL1744Contig1;CL1744Contig3;CL27116Contig1;CL27190Contig1;CL27512Contig1;CL28079Contig1;CL2914Contig1;CL29438Contig1;CL30047Contig1;CL30564Contig1;CL30669Contig1;CL34213Contig1;CL34439Contig1;CL34640Contig1;CL35100Contig1;CL40157Contig1;CL4088Contig1;CL4088Contig2;CL43190Contig1;CL46539Contig1;CL46682Contig1;CL49048Contig1;CL49057Contig1;CL4Contig11;CL53193Contig1;CL557Contig1;CL59…
GO:1902983	biological_process	4	CL11569Contig1;CL5066Contig1;CL7990Contig1;comp112670_c0_seq2_3
GO:0043504	biological_process	6	CL11569Contig1;CL5066Contig1;CL63236Contig1;CL7990Contig1;CL913Contig1;comp112670_c0_seq2_3
GO:1903469	biological_process	4	CL11569Contig1;CL5066Contig1;CL7990Contig1;comp112670_c0_seq2_3
GO:0000723	biological_process	38	CL11569Contig1;CL12543Contig1;CL15463Contig1;CL1552Contig1;CL1552Contig2;CL17433Contig1;CL19399Contig1;CL22143Contig1;CL28369Contig1;CL30669Contig1;CL30797Contig1;CL31799Contig1;CL32146Contig1;CL33306Contig1;CL33867Contig1;CL35100Contig1;CL35697Contig1;CL39883Contig1;CL4088Contig1;CL4088Contig2;CL46539Contig1;CL46682Contig1;CL4722Contig1;CL49048Contig1;CL4Contig11;CL5066Contig1;CL51778Contig1;CL5…
GO:0046513	biological_process	17	CL11570Contig1;CL13267Contig1;CL13511Contig1;CL16517Contig1;CL21534Contig1;CL24967Contig1;CL26837Contig1;CL27687Contig1;CL27805Contig1;CL28940Contig1;CL31370Contig1;CL32984Contig1;CL38246Contig1;CL43015Contig1;CL54872Contig1;CL65438Contig1;CL9236Contig1
GO:0046511	biological_process	2	CL11570Contig1;CL26837Contig1
GO:0006686	biological_process	4	CL11570Contig1;CL13511Contig1;CL26837Contig1;CL65438Contig1
GO:0008203	biological_process	54	CL11577Contig1;CL1228Contig2;CL12389Contig1;CL13920Contig1;CL13920Contig2;CL14032Contig1;CL161Contig3;CL161Contig4;CL16486Contig1;CL17702Contig1;CL1852Contig1;CL19390Contig1;CL19514Contig1;CL2029Contig1;CL208Contig2;CL20945Contig1;CL22695Contig1;CL279Contig1;CL28115Contig1;CL29064Contig1;CL29996Contig1;CL3155Contig1;CL31677Contig1;CL33006Contig1;CL34777Contig1;CL35785Contig1;CL36Contig5;CL44242Co…
GO:0042462	biological_process	9	CL1157Contig1;CL15370Contig1;CL28302Contig1;CL38319Contig1;CL38614Contig1;CL44688Contig1;CL50883Contig1;CL53663Contig1;CL809Contig1
GO:0034333	biological_process	7	CL11584Contig1;CL29523Contig1;CL32847Contig1;comp106294_c0_seq1_1;comp124257_c0_seq1_1;comp185495_c0_seq1_3;comp24465_c0_seq1_1
GO:0009597	biological_process	4	CL11586Contig1;CL40032Contig1;CL45827Contig1;CL7124Contig1
GO:0032725	biological_process	3	CL11586Contig1;CL45827Contig1;CL7124Contig1
GO:0032727	biological_process	8	CL11586Contig1;CL20594Contig1;CL40032Contig1;CL45827Contig1;CL46217Contig1;CL64310Contig1;CL7124Contig1;comp148096_c0_seq15_3
GO:0032728	biological_process	11	CL11586Contig1;CL1946Contig2;CL20594Contig1;CL26439Contig1;CL28885Contig1;CL32721Contig1;CL40032Contig1;CL45827Contig1;CL61373Contig1;CL7124Contig1;comp148096_c0_seq15_3
GO:0032755	biological_process	16	CL11586Contig1;CL12893Contig1;CL13995Contig1;CL26312Contig1;CL26775Contig1;CL28885Contig1;CL2979Contig1;CL32236Contig1;CL38396Contig1;CL45827Contig1;CL46217Contig1;CL50190Contig1;CL55723Contig1;CL64310Contig1;CL7124Contig1;comp139301_c0_seq1_3
GO:0032757	biological_process	9	CL11586Contig1;CL26775Contig1;CL28885Contig1;CL2979Contig1;CL45827Contig1;CL50190Contig1;CL63437Contig1;CL7124Contig1;comp139301_c0_seq1_3
GO:0042993	biological_process	22	CL11586Contig1;CL1Contig288;CL21921Contig1;CL22393Contig1;CL30965Contig1;CL32773Contig1;CL34437Contig1;CL34603Contig1;CL37022Contig1;CL4380Contig1;CL45636Contig1;CL45827Contig1;CL51883Contig1;CL59847Contig1;CL7124Contig1;CL8432Contig1;CL9151Contig1;CL922Contig1;comp129146_c0_seq2_3;comp134357_c0_seq1_2;comp141352_c0_seq1_3;comp146224_c1_seq1_3
GO:0043330	biological_process	5	CL11586Contig1;CL45827Contig1;CL46222Contig1;CL47616Contig1;CL7124Contig1
GO:0039529	biological_process	3	CL11586Contig1;CL45827Contig1;CL7124Contig1
GO:0000077	biological_process	19	CL11591Contig1;CL13072Contig1;CL20156Contig1;CL22506Contig1;CL28865Contig1;CL28963Contig1;CL35100Contig1;CL36167Contig1;CL382Contig1;CL382Contig2;CL38820Contig1;CL44977Contig1;CL45530Contig1;CL65281Contig1;CL9970Contig1;comp111716_c0_seq1_1;comp146976_c0_seq12_3;comp198999_c0_seq1_3;comp85522_c1_seq2_1
GO:0042770	biological_process	8	CL11591Contig1;CL13650Contig1;CL14450Contig1;CL15531Contig1;CL27787Contig1;CL29615Contig1;CL31809Contig1;CL59768Contig1
GO:0051225	biological_process	21	CL11591Contig1;CL26750Contig1;CL27116Contig1;CL28444Contig1;CL28564Contig1;CL29438Contig1;CL29898Contig1;CL30062Contig1;CL30090Contig1;CL31210Contig1;CL34336Contig1;CL35363Contig1;CL37336Contig1;CL37857Contig1;CL49057Contig1;CL51742Contig1;CL63335Contig1;CL808Contig1;CL808Contig2;CL8099Contig1;comp120832_c0_seq5_2
GO:0008611	biological_process	9	CL11592Contig1;CL158Contig1;CL158Contig4;CL27450Contig1;CL29838Contig1;CL32840Contig1;CL38971Contig1;CL41133Contig1;comp130167_c0_seq9_2
GO:0035336	biological_process	6	CL11592Contig1;CL158Contig1;CL158Contig4;CL27450Contig1;CL41133Contig1;comp130167_c0_seq9_2
GO:0010025	biological_process	10	CL11592Contig1;CL14965Contig1;CL158Contig1;CL158Contig4;CL27450Contig1;CL2Contig24;CL41133Contig1;CL42248Contig1;CL6051Contig1;comp130167_c0_seq9_2
GO:0080154	biological_process	5	CL11598Contig1;CL30706Contig1;CL35982Contig1;CL7823Contig1;comp127224_c0_seq1_2
GO:0030317	biological_process	38	CL11598Contig1;CL12871Contig1;CL13751Contig1;CL161Contig3;CL161Contig4;CL1Contig457;CL1Contig515;CL21707Contig1;CL253Contig1;CL26032Contig1;CL29138Contig1;CL29969Contig1;CL30907Contig1;CL32060Contig1;CL33151Contig1;CL33221Contig1;CL34257Contig1;CL34632Contig1;CL35982Contig1;CL37346Contig1;CL41689Contig1;CL42075Contig1;CL46929Contig1;CL48871Contig1;CL5473Contig1;CL57025Contig1;CL60118Contig1;CL625…
GO:0008154	biological_process	2	CL11602Contig1;CL54455Contig1
GO:0006928	biological_process	9	CL11602Contig1;CL316Contig2;CL34526Contig1;CL39518Contig1;CL53026Contig1;CL61177Contig1;CL6244Contig1;CL65573Contig1;comp132930_c0_seq4_2
GO:0018108	biological_process	41	CL11602Contig1;CL1339Contig1;CL13423Contig1;CL13464Contig1;CL16864Contig1;CL2075Contig1;CL2661Contig1;CL27412Contig1;CL28508Contig1;CL30466Contig1;CL30955Contig1;CL31562Contig1;CL32229Contig1;CL33109Contig1;CL34915Contig1;CL38065Contig1;CL39914Contig1;CL4047Contig1;CL41658Contig1;CL4540Contig1;CL46921Contig1;CL47946Contig1;CL5036Contig1;CL52079Contig1;CL6025Contig1;CL605Contig1;CL63137Contig1;CL6…
GO:2000601	biological_process	2	CL11602Contig1;CL34291Contig1
GO:0016601	biological_process	13	CL11602Contig1;CL15970Contig1;CL1Contig535;CL26548Contig1;CL26780Contig1;CL27939Contig1;CL29421Contig1;CL34291Contig1;CL35639Contig1;CL39518Contig1;CL45173Contig1;comp184077_c0_seq1_3;comp21051_c0_seq1_1
GO:0043508	biological_process	8	CL11603Contig1;CL13625Contig1;CL29466Contig1;CL31405Contig1;CL33151Contig1;CL500Contig2;CL65019Contig1;comp128504_c0_seq1_3
GO:0043065	biological_process	109	CL11603Contig1;CL11645Contig1;CL11929Contig1;CL11929Contig2;CL13492Contig1;CL13751Contig1;CL13843Contig1;CL1414Contig1;CL14209Contig1;CL1421Contig1;CL14662Contig1;CL15531Contig1;CL16768Contig1;CL1709Contig1;CL18554Contig1;CL1901Contig1;CL19248Contig1;CL19291Contig1;CL1Contig236;CL2028Contig2;CL2102Contig1;CL22553Contig1;CL24569Contig1;CL26327Contig1;CL26593Contig1;CL27353Contig1;CL28882Contig1;CL…
GO:0070585	biological_process	5	CL11603Contig1;CL16418Contig1;CL33151Contig1;CL3733Contig1;CL40458Contig1
GO:0051223	biological_process	7	CL11603Contig1;CL30760Contig1;CL33151Contig1;CL53050Contig1;CL7219Contig1;comp50175_c0_seq1_1;comp50175_c2_seq1_1
GO:0043248	biological_process	7	CL11607Contig1;CL14140Contig1;CL29880Contig1;CL30555Contig1;CL30962Contig1;CL57253Contig1;comp125395_c2_seq5_2
GO:0034354	biological_process	4	CL11616Contig1;CL1454Contig1;CL24869Contig1;comp124144_c2_seq20_2
GO:0043420	biological_process	4	CL11616Contig1;CL1454Contig1;CL32743Contig1;comp124144_c2_seq20_2
GO:0019805	biological_process	4	CL11616Contig1;CL1454Contig1;CL34797Contig1;comp124144_c2_seq20_2
GO:0006569	biological_process	9	CL11616Contig1;CL1454Contig1;CL23941Contig1;CL352Contig2;CL37325Contig1;CL44899Contig1;CL52555Contig1;CL65818Contig1;CL8609Contig1
GO:0008033	biological_process	46	CL11622Contig1;CL1452Contig1;CL14988Contig1;CL1574Contig1;CL1574Contig2;CL17474Contig1;CL18115Contig1;CL2448Contig1;CL25751Contig1;CL25759Contig1;CL26349Contig1;CL26559Contig1;CL26568Contig1;CL28627Contig1;CL30225Contig1;CL30745Contig1;CL31371Contig1;CL31914Contig1;CL32556Contig1;CL33362Contig1;CL34219Contig1;CL34366Contig1;CL35127Contig1;CL361Contig1;CL4006Contig1;CL40620Contig1;CL41532Contig1;C…
GO:0007193	biological_process	15	CL11629Contig1;CL1233Contig1;CL1233Contig2;CL25218Contig1;CL32194Contig1;CL32872Contig1;CL37524Contig1;CL442Contig2;CL4583Contig1;CL46498Contig1;CL4952Contig1;CL50333Contig1;CL64561Contig1;comp162945_c0_seq1_1;comp25937_c0_seq1_1
GO:0060742	biological_process	4	CL11629Contig1;CL37524Contig1;CL4952Contig1;comp185495_c0_seq1_3
GO:0043085	biological_process	34	CL11629Contig1;CL1167Contig1;CL127Contig8;CL1414Contig1;CL14662Contig1;CL16043Contig1;CL17462Contig1;CL19248Contig1;CL19446Contig1;CL1Contig419;CL2509Contig1;CL26416Contig1;CL3337Contig1;CL36925Contig1;CL37524Contig1;CL37869Contig1;CL37950Contig1;CL42447Contig1;CL43531Contig1;CL43709Contig1;CL44409Contig1;CL46067Contig1;CL47800Contig1;CL4952Contig1;CL53503Contig1;CL56188Contig1;CL59895Contig1;CL6…
GO:0060736	biological_process	7	CL11629Contig1;CL12459Contig1;CL2599Contig1;CL30317Contig1;CL37524Contig1;CL4952Contig1;comp84168_c1_seq3_1
GO:0019216	biological_process	13	CL11629Contig1;CL1318Contig2;CL14479Contig1;CL23941Contig1;CL28705Contig1;CL29075Contig1;CL29499Contig1;CL30780Contig1;CL37524Contig1;CL4952Contig1;CL54996Contig1;CL6953Contig1;comp130688_c0_seq1_2
GO:0016568	biological_process	87	CL1162Contig1;CL13166Contig1;CL1443Contig1;CL1581Contig1;CL1581Contig2;CL184Contig2;CL18Contig1;CL18Contig3;CL1985Contig1;CL1Contig155;CL22563Contig1;CL2644Contig1;CL26583Contig1;CL27427Contig1;CL27520Contig1;CL2771Contig1;CL28705Contig1;CL28724Contig1;CL29035Contig1;CL290Contig1;CL29890Contig1;CL3039Contig1;CL3039Contig2;CL30639Contig1;CL30674Contig1;CL31230Contig1;CL31665Contig1;CL31725Contig1;…
GO:0006606	biological_process	31	CL1162Contig1;CL1167Contig1;CL11Contig2;CL25772Contig1;CL2698Contig3;CL27108Contig1;CL27141Contig1;CL27306Contig1;CL28387Contig1;CL2887Contig1;CL29196Contig1;CL33526Contig1;CL34797Contig1;CL35564Contig1;CL36595Contig1;CL37480Contig1;CL38498Contig1;CL43430Contig1;CL48543Contig1;CL49512Contig1;CL50411Contig1;CL54201Contig1;CL56050Contig1;CL60224Contig1;CL61034Contig1;CL63904Contig1;CL7554Contig1;co…
GO:0010941	biological_process	9	CL1162Contig1;CL13524Contig1;CL2421Contig1;CL32317Contig1;CL37480Contig1;CL38498Contig1;CL49317Contig1;comp1099_c0_seq1_2;comp112845_c1_seq1_2
GO:0009948	biological_process	5	CL1162Contig2;CL20868Contig1;CL36161Contig1;comp185495_c0_seq1_3;comp90462_c0_seq3_1
GO:0051642	biological_process	7	CL1162Contig2;CL1535Contig2;CL20868Contig1;CL234Contig1;CL29007Contig1;CL35982Contig1;CL58102Contig1
GO:0007100	biological_process	4	CL1162Contig2;CL13829Contig1;CL20868Contig1;CL40942Contig1
GO:0007052	biological_process	32	CL1162Contig2;CL1379Contig2;CL13829Contig1;CL20868Contig1;CL28792Contig1;CL28904Contig1;CL30613Contig1;CL31507Contig1;CL34336Contig1;CL35275Contig1;CL35982Contig1;CL3936Contig1;CL39772Contig1;CL4123Contig1;CL44338Contig1;CL4514Contig2;CL4Contig17;CL50069Contig1;CL50883Contig1;CL5254Contig1;CL5344Contig1;CL554Contig2;CL6565Contig1;CL7150Contig1;CL7255Contig1;CL7950Contig2;comp114194_c1_seq2_3;comp…
GO:0032091	biological_process	19	CL1162Contig2;CL16768Contig1;CL20868Contig1;CL2212Contig2;CL24728Contig1;CL25948Contig1;CL26266Contig1;CL33953Contig1;CL34607Contig1;CL50035Contig1;CL58320Contig1;CL62452Contig1;CL66282Contig1;CL7424Contig1;CL7898Contig1;comp146046_c0_seq8_3;comp89812_c0_seq2_1;comp92410_c1_seq1_1;comp94264_c0_seq4_1
GO:1900195	biological_process	4	CL1162Contig2;CL20868Contig1;CL2249Contig1;comp129986_c1_seq22_3
GO:0032436	biological_process	46	CL1162Contig2;CL13363Contig1;CL1414Contig1;CL16418Contig1;CL1699Contig1;CL1716Contig2;CL18490Contig1;CL20868Contig1;CL2212Contig2;CL2249Contig1;CL26139Contig1;CL26880Contig1;CL27660Contig1;CL28052Contig1;CL31241Contig1;CL32108Contig1;CL33353Contig1;CL33670Contig1;CL35086Contig1;CL35174Contig1;CL35427Contig1;CL37336Contig1;CL3809Contig1;CL39649Contig1;CL40458Contig1;CL4514Contig2;CL46237Contig1;CL…
GO:0032465	biological_process	15	CL1162Contig2;CL12697Contig1;CL14479Contig1;CL20868Contig1;CL26327Contig1;CL26857Contig1;CL29259Contig1;CL30101Contig1;CL35523Contig1;CL4853Contig1;CL48797Contig1;CL7107Contig1;CL862Contig2;comp143610_c0_seq10_3;comp85836_c0_seq1_1
GO:0007057	biological_process	2	CL1162Contig2;CL20868Contig1
GO:0043146	biological_process	2	CL1162Contig2;CL20868Contig1
GO:0008587	biological_process	13	CL11635Contig1;CL26112Contig1;CL2716Contig1;CL2716Contig2;CL28072Contig1;CL41494Contig1;CL43759Contig1;CL440Contig2;CL5885Contig1;CL61324Contig1;CL6253Contig1;comp146105_c0_seq42_3;comp90181_c0_seq1_1
GO:0048190	biological_process	11	CL11635Contig1;CL2716Contig1;CL2716Contig2;CL28072Contig1;CL382Contig1;CL382Contig2;CL43759Contig1;CL440Contig2;CL6253Contig1;comp146105_c0_seq42_3;comp85522_c1_seq2_1
GO:0006914	biological_process	72	CL11638Contig1;CL11694Contig1;CL12564Contig1;CL14274Contig1;CL15807Contig1;CL16733Contig1;CL1707Contig1;CL17719Contig1;CL19358Contig1;CL2212Contig2;CL2249Contig1;CL24290Contig1;CL25793Contig1;CL25948Contig1;CL26344Contig1;CL26399Contig1;CL26615Contig1;CL26857Contig1;CL27061Contig1;CL28165Contig1;CL28390Contig1;CL28437Contig1;CL28625Contig1;CL29626Contig1;CL2981Contig3;CL30222Contig1;CL30487Contig…
GO:0006468	biological_process	208	CL11645Contig1;CL11784Contig1;CL11849Contig1;CL12126Contig1;CL12126Contig2;CL12148Contig1;CL12164Contig1;CL12237Contig1;CL12427Contig1;CL1257Contig1;CL12614Contig1;CL13004Contig1;CL13120Contig1;CL13243Contig1;CL13423Contig1;CL13464Contig1;CL14986Contig1;CL15848Contig1;CL15954Contig1;CL16864Contig1;CL1701Contig1;CL1701Contig2;CL18937Contig1;CL19291Contig1;CL1Contig262;CL212Contig2;CL21414Contig1;C…
GO:0031214	biological_process	5	CL11647Contig1;CL1257Contig1;CL1813Contig1;CL2075Contig1;CL49213Contig1
GO:0071407	biological_process	24	CL11647Contig1;CL2368Contig2;CL26343Contig1;CL27474Contig1;CL28742Contig1;CL31106Contig1;CL32325Contig1;CL34063Contig1;CL35217Contig1;CL38974Contig1;CL49213Contig1;CL49984Contig1;CL50240Contig1;CL53093Contig1;CL55723Contig1;CL58320Contig1;CL58334Contig1;CL59424Contig1;CL62560Contig1;CL6Contig10;CL8186Contig1;comp185495_c0_seq1_3;comp32967_c1_seq1_1;comp53390_c0_seq2_1
GO:0003006	biological_process	4	CL11647Contig1;CL27474Contig1;CL49213Contig1;CL53093Contig1
GO:0001958	biological_process	5	CL11647Contig1;CL27474Contig1;CL32840Contig1;CL33473Contig1;CL49213Contig1
GO:0090527	biological_process	1	CL11658Contig1
GO:0032502	biological_process	17	CL11665Contig1;CL1272Contig1;CL1272Contig2;CL32188Contig1;CL33209Contig1;CL3469Contig1;CL38Contig2;CL47794Contig1;CL52108Contig1;CL53907Contig1;CL65738Contig1;CL9828Contig1;comp131993_c0_seq1_2;comp134337_c0_seq4_2;comp135454_c0_seq3_3;comp148571_c0_seq6_3;comp92243_c3_seq3_1
GO:0022900	biological_process	16	CL11666Contig1;CL13829Contig1;CL16555Contig1;CL18142Contig1;CL24992Contig1;CL26345Contig1;CL3257Contig1;CL3257Contig2;CL35549Contig1;CL359Contig1;CL42890Contig1;CL46506Contig1;CL54495Contig1;CL58915Contig1;CL6839Contig1;comp92342_c0_seq1_1
GO:0019438	biological_process	1	CL11674Contig1
GO:0032259	biological_process	18	CL11674Contig1;CL17899Contig1;CL19720Contig1;CL26324Contig1;CL29986Contig1;CL30439Contig1;CL30827Contig1;CL32307Contig1;CL38538Contig1;CL4156Contig1;CL43201Contig1;CL45120Contig1;CL45881Contig1;CL53499Contig1;CL62074Contig1;CL64430Contig1;CL65363Contig1;comp113142_c0_seq5_2
GO:1900402	biological_process	2	CL11678Contig1;CL32324Contig1
GO:0030587	biological_process	19	CL11679Contig1;CL1182Contig1;CL13404Contig1;CL13444Contig1;CL16386Contig1;CL2130Contig1;CL2130Contig2;CL295Contig1;CL58067Contig1;CL6087Contig1;CL63135Contig1;CL6964Contig1;CL75Contig2;CL800Contig1;CL8162Contig1;comp132966_c0_seq5_2;comp134205_c0_seq4_2;comp90885_c0_seq1_1;comp94562_c1_seq10_1
GO:0008088	biological_process	6	CL1167Contig1;CL34797Contig1;CL5735Contig1;CL7024Contig1;comp146377_c1_seq4_3;comp60912_c0_seq1_1
GO:0071276	biological_process	6	CL1167Contig1;CL27502Contig1;CL59004Contig1;CL65019Contig1;CL9214Contig1;comp60912_c0_seq1_1
GO:0021549	biological_process	20	CL1167Contig1;CL12262Contig1;CL13995Contig1;CL15081Contig1;CL2443Contig1;CL25218Contig1;CL26384Contig1;CL29282Contig1;CL29293Contig1;CL31184Contig1;CL46960Contig1;CL48091Contig1;CL56380Contig1;CL58320Contig1;CL5922Contig1;CL60741Contig1;CL6813Contig1;CL9178Contig1;comp133184_c0_seq3_3;comp60912_c0_seq1_1
GO:0051085	biological_process	6	CL1167Contig1;CL27882Contig1;CL45753Contig1;CL64310Contig1;CL8856Contig1;comp60912_c0_seq1_1
GO:0061077	biological_process	26	CL1167Contig1;CL1264Contig1;CL1854Contig1;CL1948Contig3;CL2311Contig1;CL23166Contig1;CL27015Contig1;CL28635Contig1;CL31359Contig1;CL32355Contig1;CL32926Contig1;CL40476Contig1;CL4161Contig1;CL53859Contig1;CL60633Contig1;CL64583Contig1;CL65444Contig1;CL65522Contig1;CL73Contig1;comp105249_c0_seq1_1;comp110701_c0_seq1_3;comp121432_c1_seq1_2;comp138099_c1_seq2_3;comp175016_c0_seq1_3;comp177135_c0_seq1…
GO:0072318	biological_process	2	CL1167Contig1;comp60912_c0_seq1_1
GO:0044849	biological_process	3	CL1167Contig1;CL66287Contig1;comp60912_c0_seq1_1
GO:0030900	biological_process	35	CL1167Contig1;CL12175Contig1;CL1Contig236;CL24730Contig1;CL25218Contig1;CL2897Contig1;CL31625Contig1;CL32075Contig1;CL3415Contig1;CL39Contig4;CL4438Contig1;CL44517Contig1;CL4512Contig2;CL4672Contig1;CL48287Contig1;CL48887Contig1;CL49626Contig1;CL55214Contig1;CL557Contig1;CL6282Contig1;CL6282Contig2;CL63922Contig1;CL640Contig1;CL66187Contig1;CL6632Contig1;CL6946Contig1;CL6Contig10;CL7411Contig1;co…
GO:0000082	biological_process	44	CL1167Contig1;CL1262Contig1;CL17340Contig1;CL17806Contig1;CL19792Contig1;CL1Contig259;CL2368Contig2;CL26453Contig1;CL2688Contig1;CL27660Contig1;CL28428Contig1;CL33867Contig1;CL34336Contig1;CL34402Contig1;CL34618Contig1;CL34874Contig1;CL35566Contig1;CL35639Contig1;CL3600Contig1;CL3920Contig1;CL44697Contig1;CL45530Contig1;CL457Contig1;CL46692Contig1;CL4688Contig1;CL4740Contig1;CL5042Contig1;CL63392…
GO:0044743	biological_process	2	CL1167Contig1;comp60912_c0_seq1_1
GO:0001822	biological_process	63	CL1167Contig1;CL11929Contig1;CL11929Contig2;CL13780Contig1;CL1531Contig1;CL16768Contig1;CL1701Contig1;CL1701Contig2;CL1989Contig1;CL2145Contig1;CL2298Contig1;CL2443Contig1;CL26384Contig1;CL28205Contig1;CL28509Contig1;CL28742Contig1;CL29890Contig1;CL31327Contig1;CL3234Contig1;CL32387Contig1;CL33322Contig1;CL33575Contig1;CL34009Contig1;CL34104Contig1;CL34898Contig1;CL35394Contig1;CL36383Contig1;CL3…
GO:0010667	biological_process	5	CL1167Contig1;CL13312Contig1;CL47931Contig1;comp115753_c0_seq1_2;comp60912_c0_seq1_1
GO:1903206	biological_process	6	CL1167Contig1;CL2212Contig2;CL37524Contig1;comp190620_c0_seq1_3;comp60912_c0_seq1_1;comp94264_c0_seq4_1
GO:1903646	biological_process	2	CL1167Contig1;comp60912_c0_seq1_1
GO:0050766	biological_process	13	CL1167Contig1;CL1264Contig1;CL2316Contig1;CL26540Contig1;CL2698Contig3;CL2769Contig1;CL3746Contig1;CL55723Contig1;CL63491Contig1;CL65444Contig1;CL7938Contig1;comp110701_c0_seq1_3;comp60912_c0_seq1_1
GO:0045862	biological_process	11	CL1167Contig1;CL13217Contig1;CL19210Contig1;CL26343Contig1;CL43241Contig1;CL47836Contig1;CL55632Contig1;CL5728Contig1;CL59424Contig1;CL77Contig1;comp60912_c0_seq1_1
GO:0001916	biological_process	5	CL1167Contig1;CL23057Contig1;CL39268Contig1;CL48062Contig1;comp60912_c0_seq1_1
GO:0014823	biological_process	17	CL1167Contig1;CL13745Contig1;CL22276Contig1;CL27789Contig1;CL29068Contig1;CL30780Contig1;CL32019Contig1;CL35079Contig1;CL41000Contig1;CL58320Contig1;CL62123Contig1;comp106294_c0_seq1_1;comp107164_c0_seq1_1;comp130688_c0_seq1_2;comp142025_c0_seq3_3;comp60912_c0_seq1_1;comp76596_c0_seq1_3
GO:0032355	biological_process	38	CL1167Contig1;CL11929Contig1;CL11929Contig2;CL1264Contig1;CL14450Contig1;CL16396Contig1;CL1863Contig1;CL22553Contig1;CL26343Contig1;CL27502Contig1;CL2868Contig2;CL29004Contig1;CL29378Contig1;CL30965Contig1;CL32304Contig1;CL32325Contig1;CL34376Contig1;CL3446Contig1;CL4125Contig1;CL4358Contig1;CL4638Contig2;CL53093Contig1;CL54540Contig1;CL59424Contig1;CL60224Contig1;CL61474Contig1;CL65444Contig1;CL…
GO:0010045	biological_process	3	CL1167Contig1;CL35217Contig1;comp60912_c0_seq1_1
GO:0032570	biological_process	12	CL1167Contig1;CL1339Contig1;CL2877Contig1;CL29004Contig1;CL30965Contig1;CL35079Contig1;CL4638Contig2;CL60224Contig1;CL6692Contig1;CL8545Contig1;comp60912_c0_seq1_1;comp86342_c0_seq1_1
GO:0007608	biological_process	21	CL1167Contig1;CL14479Contig1;CL2515Contig1;CL26098Contig1;CL29441Contig1;CL35271Contig1;CL35824Contig1;CL36884Contig1;CL3834Contig1;CL4591Contig1;CL47849Contig1;CL53315Contig1;CL5481Contig1;CL5859Contig1;CL60803Contig1;CL6900Contig1;CL7685Contig1;CL839Contig1;comp140825_c0_seq3_3;comp60912_c0_seq1_1;comp87559_c0_seq3_1
GO:0060056	biological_process	2	CL11682Contig1;CL4904Contig1
GO:1903363	biological_process	2	CL11686Contig1;CL320Contig1
GO:0042147	biological_process	42	CL11686Contig1;CL11717Contig1;CL15941Contig1;CL18740Contig1;CL1919Contig1;CL2114Contig1;CL2114Contig2;CL27009Contig1;CL27730Contig1;CL28047Contig1;CL2817Contig1;CL28557Contig1;CL30056Contig1;CL30230Contig1;CL30899Contig1;CL31567Contig1;CL31620Contig1;CL32014Contig1;CL32549Contig1;CL33000Contig1;CL33009Contig1;CL34040Contig1;CL34378Contig1;CL34735Contig1;CL36434Contig1;CL39711Contig1;CL40249Contig…
GO:0043627	biological_process	29	CL1168Contig2;CL15807Contig1;CL1778Contig1;CL2316Contig1;CL25385Contig1;CL27140Contig1;CL29374Contig1;CL31370Contig1;CL32325Contig1;CL36122Contig1;CL3994Contig1;CL40753Contig1;CL42133Contig1;CL52572Contig1;CL54874Contig1;CL571Contig1;CL59895Contig1;CL62027Contig1;CL624Contig1;CL64286Contig1;CL64310Contig1;CL66287Contig1;CL9154Contig1;comp106294_c0_seq1_1;comp110989_c0_seq6_2;comp115122_c0_seq1_1;…
GO:0014070	biological_process	36	CL1168Contig2;CL12298Contig1;CL1339Contig1;CL2298Contig1;CL2762Contig1;CL28319Contig1;CL2868Contig2;CL2877Contig1;CL30325Contig1;CL32325Contig1;CL33961Contig1;CL34535Contig1;CL35217Contig1;CL35729Contig1;CL3960Contig1;CL40513Contig1;CL4214Contig1;CL47441Contig1;CL500Contig3;CL53093Contig1;CL56427Contig1;CL5829Contig1;CL5946Contig1;CL6042Contig1;CL64310Contig1;CL7109Contig1;CL8349Contig1;comp10629…
GO:0043434	biological_process	18	CL1168Contig2;CL11929Contig1;CL11929Contig2;CL12362Contig1;CL18929Contig1;CL2762Contig1;CL32148Contig1;CL32551Contig1;CL40015Contig1;CL48075Contig1;CL5829Contig1;CL58336Contig1;CL64683Contig1;CL7109Contig1;comp125701_c0_seq2_2;comp134729_c0_seq4_3;comp63018_c0_seq3_1;comp86124_c0_seq2_1
GO:0009268	biological_process	19	CL1168Contig2;CL15807Contig1;CL1825Contig1;CL1825Contig2;CL1Contig411;CL21106Contig1;CL27744Contig1;CL31370Contig1;CL36122Contig1;CL3994Contig1;CL42534Contig1;CL55621Contig1;CL5639Contig1;CL624Contig1;CL64286Contig1;CL9154Contig1;comp129800_c0_seq3_2;comp146747_c0_seq11_3;comp92555_c0_seq3_1
GO:0043588	biological_process	23	CL1168Contig2;CL12777Contig1;CL2260Contig1;CL2269Contig2;CL25584Contig1;CL28089Contig1;CL30263Contig1;CL32848Contig1;CL351Contig3;CL38181Contig1;CL39298Contig1;CL40511Contig1;CL40762Contig1;CL42415Contig1;CL50347Contig1;CL59713Contig1;CL61548Contig1;CL65195Contig1;CL66168Contig1;CL7957Contig1;CL9121Contig1;comp128230_c0_seq8_2;comp185495_c0_seq1_3
GO:0006608	biological_process	2	CL11711Contig1;CL11711Contig2
GO:1990120	biological_process	2	CL11715Contig1;CL62647Contig1
GO:0071042	biological_process	4	CL11715Contig1;CL31850Contig1;CL62647Contig1;comp123338_c0_seq1_2
GO:0046959	biological_process	4	CL11716Contig1;CL28420Contig1;CL39849Contig1;CL7834Contig1
GO:0007269	biological_process	31	CL11716Contig1;CL11729Contig1;CL13499Contig1;CL1383Contig1;CL1383Contig2;CL13924Contig1;CL1554Contig2;CL26924Contig1;CL28028Contig1;CL28408Contig1;CL3134Contig2;CL32057Contig1;CL32294Contig1;CL33299Contig1;CL33883Contig1;CL36214Contig1;CL3901Contig1;CL42295Contig1;CL52281Contig1;CL58074Contig1;CL59294Contig1;CL6079Contig1;CL6188Contig1;CL6295Contig1;CL63235Contig1;CL6354Contig1;CL7540Contig1;CL82…
GO:0030168	biological_process	19	CL11716Contig1;CL12547Contig2;CL2719Contig1;CL27665Contig1;CL29347Contig1;CL35608Contig1;CL39599Contig1;CL45575Contig1;CL55582Contig1;CL61177Contig1;CL6244Contig1;CL64125Contig1;CL6514Contig1;CL65573Contig1;CL65900Contig1;CL6805Contig1;CL922Contig1;comp132930_c0_seq4_2;comp222950_c0_seq1_3
GO:0046579	biological_process	12	CL11716Contig1;CL2359Contig1;CL27487Contig1;CL27507Contig1;CL382Contig1;CL382Contig2;CL3887Contig1;CL516Contig2;CL56063Contig1;comp133198_c1_seq1_2;comp148542_c0_seq4_3;comp85522_c1_seq2_1
GO:0007205	biological_process	17	CL11716Contig1;CL12547Contig2;CL12626Contig1;CL1390Contig2;CL13995Contig1;CL208Contig3;CL30004Contig1;CL34Contig6;CL3809Contig1;CL38595Contig1;CL41688Contig1;CL43636Contig1;CL47804Contig1;CL58102Contig1;CL6411Contig1;comp1339_c0_seq1_1;comp98216_c0_seq1_1
GO:1900452	biological_process	3	CL11716Contig1;CL1827Contig1;comp143511_c0_seq24_3
GO:0051966	biological_process	15	CL11716Contig1;CL13438Contig1;CL1414Contig1;CL1807Contig1;CL2212Contig2;CL30408Contig1;CL34Contig6;CL35271Contig1;CL41688Contig1;CL42087Contig1;CL43849Contig1;CL49279Contig1;CL55081Contig1;CL5859Contig1;comp94264_c0_seq4_1
GO:0034498	biological_process	6	CL11717Contig1;CL32322Contig1;CL36327Contig1;CL45204Contig1;CL51450Contig1;CL714Contig1
GO:0072673	biological_process	2	CL11717Contig1;CL35112Contig1
GO:0016050	biological_process	10	CL11717Contig1;CL12985Contig1;CL27547Contig1;CL27730Contig1;CL29804Contig1;CL30053Contig1;CL35678Contig1;CL36327Contig1;CL5599Contig1;CL62502Contig1
GO:0007031	biological_process	9	CL11721Contig1;CL12290Contig1;CL2Contig13;CL32840Contig1;CL32926Contig1;CL35729Contig1;CL4890Contig1;CL9416Contig1;comp114786_c1_seq10_2
GO:0016561	biological_process	2	CL11721Contig1;CL3278Contig2
GO:0006625	biological_process	5	CL11721Contig1;CL27359Contig1;CL3278Contig2;CL32926Contig1;CL39422Contig1
GO:0031113	biological_process	5	CL11722Contig1;CL60347Contig1;CL6233Contig1;CL6233Contig2;comp145540_c0_seq3_3
GO:0010975	biological_process	6	CL11722Contig1;CL499Contig1;CL499Contig2;CL60347Contig1;CL66022Contig1;comp145540_c0_seq3_3
GO:0071578	biological_process	6	CL11722Contig1;CL172Contig1;CL2361Contig1;CL34161Contig1;CL60347Contig1;comp145540_c0_seq3_3
GO:0080111	biological_process	4	CL11728Contig1;CL2298Contig1;CL58132Contig1;CL8555Contig1
GO:0050435	biological_process	12	CL11729Contig1;CL12117Contig1;CL1239Contig1;CL1414Contig1;CL14662Contig1;CL19248Contig1;CL19710Contig1;CL31201Contig1;CL48797Contig1;comp122884_c1_seq16_2;comp92770_c0_seq6_1;comp94796_c0_seq5_1
GO:0060384	biological_process	8	CL11729Contig1;CL12241Contig1;CL3166Contig2;CL32229Contig1;CL32885Contig1;CL49672Contig1;CL57467Contig1;comp94796_c0_seq5_1
GO:0007528	biological_process	53	CL11729Contig1;CL11915Contig1;CL13840Contig1;CL1595Contig1;CL2212Contig2;CL26524Contig1;CL27245Contig1;CL27883Contig1;CL27Contig3;CL28570Contig1;CL28673Contig1;CL30408Contig1;CL3147Contig1;CL3166Contig2;CL32748Contig1;CL32790Contig1;CL32885Contig1;CL32Contig6;CL33292Contig1;CL3371Contig1;CL36344Contig1;CL3810Contig1;CL38730Contig1;CL40794Contig1;CL42659Contig1;CL44688Contig1;CL4546Contig1;CL46685…
GO:1903861	biological_process	13	CL11729Contig1;CL12825Contig1;CL13048Contig1;CL16418Contig1;CL26378Contig1;CL3086Contig1;CL32294Contig1;CL35550Contig1;CL40458Contig1;CL58320Contig1;CL5842Contig1;comp143444_c0_seq5_3;comp94796_c0_seq5_1
GO:0001956	biological_process	4	CL11729Contig1;CL2877Contig1;CL35013Contig1;comp94796_c0_seq5_1
GO:0048172	biological_process	12	CL11729Contig1;CL24475Contig1;CL25739Contig1;CL29368Contig1;CL3166Contig2;CL32885Contig1;CL39771Contig1;CL51736Contig1;CL52281Contig1;CL63235Contig1;CL9156Contig1;comp94796_c0_seq5_1
GO:0010807	biological_process	5	CL11729Contig1;CL29368Contig1;CL30543Contig1;CL32057Contig1;comp94796_c0_seq5_1
GO:0016081	biological_process	9	CL11729Contig1;CL3166Contig2;CL32885Contig1;CL42295Contig1;CL4368Contig1;CL48962Contig1;CL52281Contig1;CL9156Contig1;comp94796_c0_seq5_1
GO:0016188	biological_process	4	CL11729Contig1;CL26924Contig1;CL32057Contig1;comp94796_c0_seq5_1
GO:0060022	biological_process	4	CL1172Contig1;CL12903Contig1;CL315Contig2;CL33322Contig1
GO:0032467	biological_process	15	CL11732Contig1;CL1318Contig2;CL1421Contig1;CL17274Contig1;CL18406Contig1;CL29034Contig1;CL31315Contig1;CL33537Contig1;CL4244Contig1;CL46961Contig1;CL49478Contig1;CL56680Contig1;CL697Contig1;CL8716Contig1;comp94616_c0_seq2_1
GO:0032886	biological_process	5	CL11732Contig1;CL1826Contig1;CL1826Contig2;CL2102Contig1;CL42719Contig1
GO:0061371	biological_process	9	CL11734Contig1;CL11849Contig1;CL13321Contig1;CL1Contig522;CL26591Contig1;CL32836Contig1;CL8051Contig1;comp144638_c1_seq6_3;comp84869_c0_seq4_1
GO:0019369	biological_process	28	CL11736Contig1;CL13393Contig1;CL13780Contig1;CL137Contig4;CL1896Contig2;CL21526Contig1;CL28764Contig1;CL3206Contig1;CL3389Contig1;CL36781Contig1;CL37719Contig1;CL4158Contig1;CL51679Contig1;CL51738Contig1;CL55214Contig1;CL57453Contig1;CL58244Contig1;CL6131Contig1;CL63586Contig1;CL63870Contig1;comp104681_c0_seq1_1;comp120449_c0_seq8_2;comp131804_c0_seq2_2;comp134729_c0_seq4_3;comp139756_c1_seq8_3;c…
GO:0042738	biological_process	12	CL11736Contig1;CL13393Contig1;CL2487Contig2;CL26995Contig1;CL28764Contig1;CL33397Contig1;CL53Contig1;CL57453Contig1;CL60669Contig1;CL6776Contig1;comp131804_c0_seq2_2;comp84628_c0_seq2_1
GO:0097267	biological_process	4	CL11736Contig1;CL28764Contig1;CL57453Contig1;comp84628_c0_seq2_1
GO:0006082	biological_process	5	CL11736Contig1;CL28764Contig1;CL33397Contig1;CL57453Contig1;comp84628_c0_seq2_1
GO:0006646	biological_process	8	CL11746Contig1;CL14892Contig1;CL27475Contig1;CL3137Contig1;CL59410Contig1;CL61476Contig1;CL61619Contig1;CL916Contig2
GO:0060014	biological_process	3	CL11750Contig1;CL18420Contig1;CL2483Contig1
GO:0001553	biological_process	7	CL11750Contig1;CL18420Contig1;CL21273Contig1;CL2483Contig1;CL33575Contig1;CL34314Contig1;CL63504Contig1
GO:0001541	biological_process	15	CL11750Contig1;CL16768Contig1;CL18420Contig1;CL2483Contig1;CL2599Contig1;CL2762Contig1;CL30317Contig1;CL32551Contig1;CL34402Contig1;CL58320Contig1;CL64813Contig1;comp125701_c0_seq2_2;comp139595_c0_seq2_3;comp146046_c0_seq8_3;comp152001_c0_seq1_2
GO:0019521	biological_process	6	CL11751Contig1;CL23677Contig1;CL250Contig4;CL26037Contig1;CL59775Contig1;comp110668_c0_seq5_3
GO:0019322	biological_process	3	CL11751Contig1;CL250Contig4;CL32238Contig1
GO:0009051	biological_process	7	CL11751Contig1;CL23677Contig1;CL250Contig4;CL32238Contig1;CL45973Contig1;comp124324_c0_seq1_1;comp151540_c0_seq1_3
GO:0048714	biological_process	3	CL11753Contig1;CL33406Contig1;CL430Contig1
GO:0009789	biological_process	3	CL11755Contig1;CL34761Contig1;CL9551Contig1
GO:0006144	biological_process	21	CL11756Contig1;CL12591Contig1;CL1844Contig1;CL1909Contig1;CL2818Contig1;CL28872Contig1;CL32287Contig1;CL32376Contig1;CL35393Contig1;CL37920Contig1;CL41158Contig1;CL50101Contig1;CL539Contig1;CL59840Contig1;CL6032Contig1;CL64390Contig1;CL7227Contig1;comp106136_c0_seq6_2;comp122125_c0_seq2_2;comp66824_c0_seq2_1;comp84585_c0_seq7_1
GO:0034418	biological_process	3	CL11756Contig1;CL27014Contig1;CL41158Contig1
GO:0009115	biological_process	5	CL11756Contig1;CL32287Contig1;CL40365Contig1;CL41158Contig1;CL4401Contig1
GO:0030212	biological_process	14	CL11763Contig1;CL1801Contig1;CL1801Contig2;CL2067Contig2;CL42912Contig1;CL4657Contig1;CL465Contig1;CL5068Contig1;CL52330Contig1;CL6627Contig1;CL979Contig1;comp120975_c1_seq6_2;comp128775_c0_seq2_2;comp133112_c1_seq2_2
GO:0034097	biological_process	21	CL11763Contig1;CL12624Contig1;CL13565Contig1;CL13604Contig1;CL1801Contig1;CL1801Contig2;CL19059Contig1;CL40015Contig1;CL44303Contig1;CL48075Contig1;CL5068Contig1;CL52330Contig1;CL54540Contig1;CL6061Contig1;CL61284Contig1;CL8545Contig1;comp106294_c0_seq1_1;comp120975_c1_seq6_2;comp140757_c0_seq9_3;comp82288_c0_seq1_1;comp94818_c0_seq1_1
GO:0021691	biological_process	3	CL11765Contig1;CL50155Contig1;CL52990Contig1
GO:0048193	biological_process	11	CL11765Contig1;CL31552Contig1;CL32549Contig1;CL34540Contig1;CL39299Contig1;CL41404Contig1;CL42848Contig1;CL46310Contig1;CL60303Contig1;CL7464Contig1;comp147776_c0_seq5_3
GO:0043473	biological_process	15	CL11765Contig1;CL13382Contig1;CL14823Contig1;CL22615Contig1;CL234Contig2;CL234Contig3;CL24569Contig1;CL26800Contig1;CL34214Contig1;CL49335Contig1;CL58440Contig1;CL59527Contig1;CL8350Contig1;comp133501_c1_seq2_2;comp93916_c0_seq2_3
GO:0071711	biological_process	5	CL11770Contig1;CL3159Contig1;CL34526Contig1;CL34889Contig1;CL47030Contig1
GO:0006605	biological_process	21	CL11772Contig1;CL13047Contig1;CL13524Contig1;CL16Contig8;CL1Contig150;CL1Contig419;CL233Contig1;CL2467Contig1;CL27027Contig1;CL29908Contig1;CL32284Contig1;CL32628Contig1;CL3746Contig1;CL42638Contig1;CL63112Contig1;CL697Contig1;CL7046Contig1;CL7819Contig1;CL7898Contig1;comp93928_c0_seq1_1;comp94818_c0_seq1_1
GO:0070676	biological_process	2	CL11781Contig1;CL16537Contig1
GO:0045324	biological_process	6	CL11781Contig1;CL15941Contig1;CL16537Contig1;CL29549Contig1;CL35523Contig1;CL48797Contig1
GO:0032511	biological_process	2	CL11781Contig1;CL45649Contig1
GO:0045053	biological_process	9	CL11781Contig1;CL16537Contig1;CL218Contig1;CL22636Contig1;CL2792Contig1;CL28830Contig1;CL44078Contig1;CL7898Contig1;comp66427_c2_seq1_1
GO:0016125	biological_process	6	CL11781Contig1;CL26978Contig1;CL33437Contig1;CL3461Contig1;CL3461Contig2;CL494Contig2
GO:0016573	biological_process	26	CL11782Contig1;CL12188Contig1;CL13646Contig1;CL13670Contig1;CL1443Contig1;CL15514Contig1;CL1583Contig1;CL26135Contig1;CL27057Contig1;CL290Contig1;CL29755Contig1;CL30664Contig1;CL30674Contig1;CL35085Contig1;CL42902Contig1;CL43203Contig1;CL44909Contig1;CL45743Contig1;CL58441Contig1;CL6583Contig1;CL9496Contig1;comp128219_c1_seq1_2;comp132803_c0_seq2_3;comp142172_c0_seq3_3;comp147266_c0_seq8_3;comp87…
GO:0043966	biological_process	21	CL11782Contig1;CL13646Contig1;CL13875Contig1;CL24974Contig1;CL26453Contig1;CL27768Contig1;CL28319Contig1;CL290Contig1;CL30015Contig1;CL30722Contig1;CL32032Contig1;CL32959Contig1;CL34724Contig1;CL35510Contig1;CL4899Contig2;CL49250Contig1;CL64444Contig1;CL7893Contig1;CL9843Contig1;comp130086_c1_seq3_2;comp91044_c0_seq6_1
GO:0006334	biological_process	31	CL11782Contig1;CL13646Contig1;CL21354Contig1;CL21415Contig1;CL24697Contig1;CL28705Contig1;CL30535Contig1;CL31725Contig1;CL31925Contig1;CL32920Contig1;CL33470Contig1;CL33627Contig1;CL3682Contig1;CL37212Contig1;CL411Contig1;CL411Contig2;CL4303Contig1;CL44648Contig1;CL45931Contig1;CL49712Contig1;CL51228Contig1;CL54389Contig1;CL557Contig1;CL60250Contig1;CL60963Contig1;CL6575Contig1;CL66160Contig1;CL7…
GO:0000165	biological_process	60	CL11784Contig1;CL12866Contig1;CL13538Contig1;CL1701Contig1;CL1701Contig2;CL1827Contig1;CL18401Contig1;CL2107Contig1;CL21207Contig1;CL2212Contig2;CL2359Contig1;CL23941Contig1;CL24569Contig1;CL27649Contig1;CL27660Contig1;CL28464Contig1;CL31187Contig1;CL31625Contig1;CL32229Contig1;CL33032Contig1;CL3311Contig1;CL33693Contig1;CL3380Contig1;CL34439Contig1;CL34880Contig1;CL35Contig3;CL35Contig7;CL40284C…
GO:0045793	biological_process	6	CL11784Contig1;CL32229Contig1;CL35667Contig1;CL37915Contig1;CL65011Contig1;comp32967_c1_seq1_1
GO:0008360	biological_process	82	CL11784Contig1;CL11887Contig1;CL12866Contig1;CL13200Contig1;CL13225Contig1;CL13423Contig1;CL13512Contig1;CL13693Contig1;CL1397Contig1;CL1397Contig3;CL1492Contig1;CL14956Contig1;CL1534Contig1;CL1759Contig1;CL1Contig170;CL1Contig535;CL1Contig548;CL20015Contig1;CL20590Contig1;CL23454Contig1;CL24078Contig1;CL24674Contig1;CL25750Contig1;CL29441Contig1;CL31228Contig1;CL31277Contig1;CL35639Contig1;CL372…
GO:0046328	biological_process	9	CL11784Contig1;CL24475Contig1;CL25739Contig1;CL29136Contig1;CL43055Contig1;CL51736Contig1;CL5735Contig1;CL65965Contig1;comp146377_c1_seq4_3
GO:0030183	biological_process	10	CL117Contig5;CL20867Contig1;CL23057Contig1;CL25890Contig1;CL30476Contig1;CL34326Contig1;CL41648Contig1;CL47432Contig1;CL9953Contig1;comp85938_c0_seq2_1
GO:0016126	biological_process	16	CL11808Contig1;CL11957Contig1;CL13298Contig1;CL17849Contig1;CL3303Contig1;CL40768Contig1;CL40944Contig1;CL41853Contig1;CL46651Contig1;CL54791Contig1;CL54982Contig1;CL65699Contig1;CL8748Contig1;comp120686_c1_seq4_2;comp141206_c0_seq7_3;comp84419_c0_seq1_1
GO:0006950	biological_process	38	CL1180Contig1;CL13383Contig1;CL14827Contig1;CL23349Contig1;CL2584Contig1;CL26048Contig1;CL27161Contig1;CL27468Contig1;CL28441Contig1;CL28882Contig1;CL28963Contig1;CL30005Contig1;CL304Contig1;CL30792Contig1;CL31084Contig1;CL32898Contig1;CL34054Contig1;CL34137Contig1;CL35054Contig1;CL42369Contig1;CL43481Contig1;CL44374Contig1;CL45635Contig1;CL48837Contig1;CL54031Contig1;CL5993Contig1;CL61346Contig1…
GO:0090630	biological_process	23	CL11810Contig1;CL11923Contig1;CL12674Contig1;CL1421Contig1;CL1531Contig1;CL17940Contig1;CL234Contig2;CL234Contig3;CL26680Contig1;CL32568Contig1;CL34727Contig1;CL36347Contig1;CL41496Contig1;CL44335Contig1;CL44409Contig1;CL4540Contig1;CL45478Contig1;CL56063Contig1;CL64788Contig1;CL65263Contig1;comp133501_c1_seq2_2;comp146815_c0_seq50_3;comp91355_c0_seq3_1
GO:0032484	biological_process	4	CL11810Contig1;CL17940Contig1;CL41496Contig1;comp146815_c0_seq50_3
GO:0060178	biological_process	5	CL11810Contig1;CL17940Contig1;CL41496Contig1;CL65364Contig1;comp146815_c0_seq50_3
GO:0051056	biological_process	38	CL11810Contig1;CL12310Contig1;CL13346Contig1;CL13512Contig1;CL1709Contig1;CL17940Contig1;CL19291Contig1;CL26540Contig1;CL26971Contig1;CL29514Contig1;CL30223Contig1;CL31473Contig1;CL32041Contig1;CL3450Contig1;CL35639Contig1;CL37676Contig1;CL3845Contig2;CL4089Contig1;CL41496Contig1;CL45575Contig1;CL46224Contig1;CL46961Contig1;CL47844Contig1;CL4849Contig1;CL4849Contig2;CL51442Contig1;CL53461Contig1;…
GO:0006357	biological_process	140	CL11816Contig1;CL12672Contig1;CL12691Contig1;CL12799Contig1;CL12807Contig1;CL13242Contig1;CL13363Contig1;CL13561Contig1;CL13670Contig1;CL13745Contig1;CL13769Contig1;CL13980Contig1;CL14031Contig1;CL14031Contig2;CL15991Contig1;CL16Contig8;CL18201Contig1;CL18490Contig1;CL1Contig193;CL1Contig540;CL1Contig576;CL2028Contig1;CL20353Contig1;CL21353Contig1;CL2275Contig1;CL23120Contig1;CL23756Contig1;CL242…
GO:0042744	biological_process	32	CL11829Contig1;CL1291Contig1;CL22695Contig1;CL30314Contig1;CL3604Contig1;CL37864Contig1;CL38616Contig1;CL39285Contig1;CL40048Contig1;CL41388Contig1;CL42848Contig1;CL43536Contig1;CL44390Contig1;CL44653Contig1;CL44959Contig1;CL45176Contig1;CL47187Contig1;CL48119Contig1;CL53777Contig1;CL54202Contig1;CL55001Contig1;CL559Contig1;CL559Contig2;CL559Contig3;CL559Contig4;CL57733Contig1;CL60310Contig1;CL99…
GO:0006548	biological_process	3	CL11832Contig1;CL32278Contig1;comp148107_c0_seq16_3
GO:0019556	biological_process	5	CL11832Contig1;CL20565Contig1;CL32278Contig1;CL57054Contig1;comp148107_c0_seq16_3
GO:0019557	biological_process	5	CL11832Contig1;CL20565Contig1;CL32278Contig1;CL57054Contig1;comp148107_c0_seq16_3
GO:0035999	biological_process	16	CL11832Contig1;CL12834Contig1;CL13696Contig1;CL14010Contig1;CL1Contig498;CL30947Contig1;CL43625Contig1;CL45711Contig1;CL57054Contig1;CL61487Contig1;CL6641Contig1;CL7359Contig1;CL8284Contig1;comp130469_c0_seq2_2;comp148107_c0_seq16_3;comp154300_c0_seq1_3
GO:0016579	biological_process	53	CL11836Contig1;CL11840Contig1;CL11960Contig1;CL12157Contig1;CL12361Contig1;CL12899Contig1;CL13589Contig1;CL14308Contig1;CL22506Contig1;CL24019Contig1;CL26139Contig1;CL27007Contig1;CL27061Contig1;CL27591Contig1;CL28074Contig1;CL28111Contig1;CL28229Contig1;CL28428Contig1;CL28954Contig1;CL29136Contig1;CL30183Contig1;CL30751Contig1;CL3149Contig1;CL31830Contig1;CL32848Contig1;CL32979Contig1;CL34146Con…
GO:0090263	biological_process	53	CL11840Contig1;CL13068Contig1;CL13984Contig1;CL14143Contig1;CL1419Contig1;CL18455Contig1;CL1Contig236;CL2392Contig1;CL24854Contig1;CL27087Contig1;CL27293Contig1;CL27599Contig1;CL27660Contig1;CL28444Contig1;CL30704Contig1;CL32773Contig1;CL32979Contig1;CL3646Contig1;CL37336Contig1;CL39Contig4;CL40696Contig1;CL44288Contig1;CL44303Contig1;CL4512Contig2;CL4532Contig1;CL4740Contig1;CL47931Contig1;CL483…
GO:0071108	biological_process	17	CL11840Contig1;CL12899Contig1;CL12937Contig1;CL26139Contig1;CL28111Contig1;CL28428Contig1;CL30183Contig1;CL3149Contig1;CL32535Contig1;CL32979Contig1;CL33334Contig1;CL485Contig1;CL5189Contig1;CL6676Contig1;CL7410Contig1;comp144834_c1_seq2_3;comp87486_c0_seq1_1
GO:0016055	biological_process	136	CL11840Contig1;CL11891Contig1;CL11967Contig1;CL12081Contig1;CL12775Contig1;CL12811Contig1;CL12903Contig1;CL13068Contig1;CL13083Contig1;CL13350Contig1;CL14143Contig1;CL1419Contig1;CL1419Contig2;CL14368Contig1;CL15607Contig1;CL1811Contig1;CL1820Contig1;CL18455Contig1;CL18937Contig1;CL1913Contig1;CL1Contig236;CL207Contig1;CL2102Contig1;CL2260Contig1;CL2343Contig2;CL26112Contig1;CL26136Contig1;CL2625…
GO:0006621	biological_process	4	CL11845Contig1;CL12200Contig1;CL31978Contig1;CL9227Contig1
GO:0007017	biological_process	46	CL11849Contig1;CL1428Contig1;CL22122Contig1;CL23580Contig1;CL25142Contig1;CL25239Contig1;CL26116Contig1;CL2739Contig1;CL27878Contig1;CL28078Contig1;CL3158Contig1;CL32512Contig1;CL35756Contig1;CL36940Contig1;CL38585Contig1;CL4325Contig1;CL4370Contig1;CL4648Contig1;CL49634Contig1;CL51328Contig1;CL5395Contig1;CL54920Contig1;CL5495Contig1;CL5495Contig2;CL55028Contig1;CL554Contig1;CL554Contig3;CL56704…
GO:0009887	biological_process	30	CL11849Contig1;CL11929Contig1;CL11929Contig2;CL15991Contig1;CL1863Contig1;CL20562Contig1;CL2260Contig1;CL27487Contig1;CL30990Contig1;CL3158Contig1;CL34063Contig1;CL34191Contig1;CL34917Contig1;CL34943Contig1;CL3939Contig1;CL41170Contig1;CL42848Contig1;CL43055Contig1;CL43116Contig1;CL44956Contig1;CL47794Contig1;CL4980Contig1;CL5178Contig1;CL66087Contig1;CL893Contig1;comp117799_c4_seq3_2;comp131993_…
GO:0048793	biological_process	12	CL11849Contig1;CL18019Contig1;CL19786Contig1;CL26384Contig1;CL30082Contig1;CL32350Contig1;CL35178Contig1;CL36383Contig1;CL5429Contig1;CL6829Contig2;comp121434_c0_seq2_2;comp133184_c0_seq3_3
GO:0072116	biological_process	1	CL11849Contig1
GO:0061326	biological_process	1	CL11849Contig1
GO:0000244	biological_process	13	CL11858Contig1;CL26897Contig1;CL29260Contig1;CL30751Contig1;CL31636Contig1;CL33169Contig1;CL33476Contig1;CL48932Contig1;CL54333Contig1;CL63Contig3;comp110847_c0_seq1_1;comp132123_c4_seq1_2;comp231623_c0_seq1_3
GO:0070078	biological_process	1	CL11859Contig1
GO:0070079	biological_process	1	CL11859Contig1
GO:0018395	biological_process	2	CL11859Contig1;CL31665Contig1
GO:0048024	biological_process	1	CL11859Contig1
GO:0002040	biological_process	15	CL11859Contig1;CL17274Contig1;CL25092Contig1;CL29143Contig1;CL34531Contig1;CL35580Contig1;CL41658Contig1;CL4540Contig1;CL58492Contig1;CL63172Contig1;CL671Contig1;CL6946Contig1;CL7291Contig1;CL8077Contig1;comp90020_c0_seq1_1
GO:0001837	biological_process	18	CL11866Contig1;CL1Contig288;CL22393Contig1;CL2898Contig1;CL32075Contig1;CL34063Contig1;CL35580Contig1;CL37022Contig1;CL4380Contig1;CL51883Contig1;CL59847Contig1;CL63172Contig1;CL9151Contig1;CL922Contig1;CL978Contig1;comp134357_c0_seq1_2;comp141352_c0_seq1_3;comp146224_c1_seq1_3
GO:0070837	biological_process	13	CL11870Contig1;CL14154Contig1;CL1504Contig1;CL23740Contig1;CL28270Contig1;CL3586Contig1;CL42821Contig1;CL47145Contig1;CL51168Contig1;CL64729Contig1;CL7977Contig1;CL99Contig2;comp145333_c2_seq95_3
GO:0015758	biological_process	17	CL11870Contig1;CL13047Contig1;CL13172Contig1;CL13774Contig1;CL182Contig1;CL19090Contig1;CL2020Contig1;CL25772Contig1;CL27108Contig1;CL30607Contig1;CL31381Contig1;CL38288Contig1;CL43838Contig1;CL47934Contig1;CL56050Contig1;comp131943_c0_seq4_2;comp146513_c0_seq5_3
GO:0006461	biological_process	37	CL11870Contig1;CL1337Contig2;CL17363Contig1;CL19855Contig1;CL1Contig563;CL2102Contig1;CL2243Contig1;CL27670Contig1;CL30542Contig1;CL31778Contig1;CL31872Contig1;CL32294Contig1;CL33967Contig1;CL34535Contig1;CL35455Contig1;CL3553Contig1;CL36562Contig1;CL39849Contig1;CL40068Contig1;CL40698Contig1;CL5178Contig1;CL53356Contig1;CL54664Contig1;CL56827Contig1;CL58102Contig1;CL5968Contig1;CL62308Contig1;CL…
GO:0006970	biological_process	21	CL11870Contig1;CL13071Contig1;CL15653Contig1;CL17116Contig1;CL25914Contig1;CL28780Contig1;CL29969Contig1;CL38897Contig1;CL3920Contig1;CL42890Contig1;CL4540Contig1;CL47557Contig1;CL49205Contig1;CL5473Contig1;CL57694Contig1;CL58725Contig1;CL59586Contig1;CL7542Contig1;comp104517_c0_seq3_2;comp127387_c0_seq1_2;comp82023_c0_seq2_1
GO:0042908	biological_process	2	CL11870Contig1;CL49422Contig1
GO:0033227	biological_process	9	CL11875Contig1;CL33611Contig1;CL366Contig2;CL3901Contig1;CL40869Contig1;CL4162Contig1;comp142077_c0_seq29_3;comp160700_c0_seq1_1;comp80088_c0_seq2_1
GO:0007281	biological_process	23	CL11875Contig1;CL12641Contig1;CL13987Contig1;CL16768Contig1;CL22798Contig1;CL2368Contig2;CL30685Contig1;CL31735Contig1;CL32426Contig1;CL32765Contig1;CL33406Contig1;CL34194Contig1;CL36277Contig1;CL37456Contig1;CL41806Contig1;CL52617Contig1;CL58334Contig1;CL7092Contig1;CL7834Contig1;CL9961Contig1;comp133839_c0_seq5_2;comp146046_c0_seq8_3;comp80088_c0_seq2_1
GO:0008049	biological_process	14	CL11875Contig1;CL13359Contig1;CL14956Contig1;CL1Contig207;CL28521Contig1;CL32725Contig1;CL7834Contig1;CL8749Contig1;comp127449_c6_seq1_2;comp128018_c0_seq3_2;comp142248_c0_seq6_3;comp70103_c0_seq1_2;comp80088_c0_seq2_1;comp84910_c0_seq1_1
GO:0097502	biological_process	10	CL11875Contig1;CL22859Contig1;CL27063Contig1;CL2878Contig1;CL28957Contig1;CL3688Contig1;CL3688Contig2;CL60302Contig1;CL7434Contig1;comp80088_c0_seq2_1
GO:0045434	biological_process	17	CL11875Contig1;CL12809Contig1;CL12955Contig1;CL13152Contig1;CL20744Contig1;CL2780Contig1;CL29918Contig1;CL41486Contig1;CL42650Contig1;CL5225Contig1;CL52279Contig1;CL61833Contig1;CL62948Contig1;CL64001Contig1;CL9770Contig1;comp128548_c2_seq1_2;comp80088_c0_seq2_1
GO:0030720	biological_process	8	CL11875Contig1;CL43759Contig1;CL440Contig2;CL6253Contig1;comp129291_c0_seq12_2;comp150209_c0_seq1_3;comp80088_c0_seq2_1;comp91100_c5_seq3_1
GO:0016325	biological_process	3	CL11875Contig1;comp150209_c0_seq1_3;comp80088_c0_seq2_1
GO:0048935	biological_process	7	CL11875Contig1;CL19059Contig1;CL26524Contig1;CL34577Contig1;CL61284Contig1;CL7014Contig1;comp80088_c0_seq2_1
GO:0046662	biological_process	4	CL11875Contig1;CL54494Contig1;CL6580Contig1;comp80088_c0_seq2_1
GO:0035726	biological_process	6	CL11877Contig1;CL2310Contig2;CL39247Contig1;CL4301Contig1;CL713Contig1;comp148495_c0_seq8_3
GO:0034058	biological_process	13	CL11877Contig1;CL16856Contig1;CL2310Contig2;CL28625Contig1;CL39247Contig1;CL4301Contig1;CL46310Contig1;CL49705Contig1;CL6708Contig1;CL6915Contig2;CL713Contig1;comp148495_c0_seq8_3;comp88401_c0_seq1_1
GO:0042176	biological_process	14	CL11877Contig1;CL16241Contig1;CL17274Contig1;CL2310Contig2;CL29135Contig1;CL31119Contig1;CL34237Contig1;CL39247Contig1;CL4301Contig1;CL46626Contig1;CL59129Contig1;CL713Contig1;comp121843_c3_seq1_2;comp148495_c0_seq8_3
GO:0048536	biological_process	16	CL11877Contig1;CL12119Contig1;CL12543Contig1;CL2298Contig1;CL2310Contig2;CL34913Contig1;CL3810Contig1;CL39247Contig1;CL4301Contig1;CL44750Contig1;CL51778Contig1;CL56669Contig1;CL6364Contig1;CL713Contig1;comp148495_c0_seq8_3;comp85938_c0_seq2_1
GO:0017145	biological_process	9	CL11877Contig1;CL2310Contig2;CL3369Contig1;CL39247Contig1;CL4301Contig1;CL713Contig1;comp129291_c0_seq12_2;comp148495_c0_seq8_3;comp91100_c5_seq3_1
GO:0051443	biological_process	25	CL11886Contig1;CL11Contig7;CL12188Contig1;CL15514Contig1;CL1716Contig2;CL27057Contig1;CL30263Contig1;CL32269Contig1;CL33012Contig1;CL39298Contig1;CL40511Contig1;CL42415Contig1;CL45664Contig1;CL471Contig1;CL47836Contig1;CL58362Contig1;CL58537Contig1;CL61548Contig1;CL65200Contig1;CL66168Contig1;CL66282Contig1;CL7424Contig1;CL9121Contig1;comp132803_c0_seq2_3;comp89812_c0_seq2_1
GO:0045116	biological_process	21	CL11886Contig1;CL1419Contig1;CL18455Contig1;CL18615Contig1;CL25728Contig1;CL30164Contig1;CL32269Contig1;CL35194Contig1;CL39999Contig1;CL5135Contig1;CL54819Contig1;CL55097Contig1;CL58362Contig1;CL61792Contig1;CL6758Contig1;CL867Contig1;CL8743Contig1;comp138494_c0_seq1_1;comp25847_c0_seq1_3;comp70373_c0_seq1_1;comp90550_c1_seq1_1
GO:0006030	biological_process	6	CL11890Contig1;CL17872Contig1;CL28649Contig1;CL3263Contig1;comp122335_c0_seq1_3;comp141730_c1_seq2_3
GO:0072757	biological_process	1	CL11895Contig1
GO:0072711	biological_process	2	CL11895Contig1;CL557Contig1
GO:0000724	biological_process	51	CL11895Contig1;CL12301Contig1;CL12618Contig1;CL13390Contig1;CL14575Contig1;CL18273Contig1;CL220Contig1;CL23609Contig1;CL2635Contig1;CL27116Contig1;CL27551Contig1;CL29438Contig1;CL30051Contig1;CL30524Contig1;CL30669Contig1;CL31949Contig1;CL32146Contig1;CL32848Contig1;CL33012Contig1;CL33406Contig1;CL33890Contig1;CL35635Contig1;CL35704Contig1;CL3655Contig1;CL369Contig1;CL39924Contig1;CL40157Contig1;…
GO:2000781	biological_process	4	CL11895Contig1;CL35689Contig1;CL3616Contig1;CL37373Contig1
GO:0031334	biological_process	4	CL11895Contig1;CL29135Contig1;CL35689Contig1;CL37373Contig1
GO:0070202	biological_process	1	CL11895Contig1
GO:0070389	biological_process	3	CL11897Contig1;CL11897Contig2;CL35634Contig1
GO:0061084	biological_process	2	CL11897Contig1;CL11897Contig2
GO:0000301	biological_process	4	CL11908Contig1;CL34540Contig1;CL8512Contig1;comp86583_c0_seq6_1
GO:0000147	biological_process	2	CL1190Contig1;CL24675Contig1
GO:0051168	biological_process	8	CL11911Contig1;CL19291Contig1;CL27973Contig1;CL28511Contig1;CL35048Contig1;CL4123Contig1;CL43473Contig1;CL5444Contig1
GO:0003351	biological_process	11	CL11922Contig1;CL13201Contig1;CL26032Contig1;CL28628Contig1;CL30818Contig1;CL31513Contig1;CL33191Contig1;CL42561Contig1;CL65Contig1;comp130527_c0_seq1_3;comp147779_c2_seq3_3
GO:0007228	biological_process	4	CL11922Contig1;CL1575Contig1;CL33728Contig1;CL53400Contig1
GO:0045880	biological_process	11	CL11922Contig1;CL12199Contig1;CL12972Contig1;CL30016Contig1;CL31391Contig1;CL58212Contig1;CL62306Contig1;CL6418Contig1;CL64589Contig1;CL8207Contig1;comp89795_c0_seq2_1
GO:0051090	biological_process	7	CL11922Contig1;CL27768Contig1;CL29224Contig1;CL31895Contig1;CL35151Contig1;comp176083_c0_seq1_3;comp6991_c0_seq1_3
GO:0048789	biological_process	3	CL11923Contig1;CL63235Contig1;CL7046Contig1
GO:0048790	biological_process	9	CL11923Contig1;CL20590Contig1;CL2506Contig1;CL3618Contig1;CL43298Contig1;CL5160Contig1;CL63235Contig1;comp116430_c0_seq9_2;comp136121_c3_seq11_3
GO:0007266	biological_process	21	CL11923Contig1;CL12614Contig1;CL13512Contig1;CL13972Contig1;CL172Contig2;CL23949Contig1;CL2896Contig1;CL29059Contig1;CL29514Contig1;CL35112Contig1;CL35718Contig1;CL53461Contig1;CL60622Contig1;CL61177Contig1;CL62658Contig1;CL6416Contig1;CL7701Contig1;CL9953Contig1;comp124170_c0_seq1_2;comp138507_c0_seq14_3;comp146734_c0_seq3_3
GO:0097479	biological_process	1	CL11923Contig1
GO:0048646	biological_process	6	CL11929Contig1;CL11929Contig2;CL15991Contig1;CL27787Contig1;CL41170Contig1;CL59768Contig1
GO:0030509	biological_process	19	CL11929Contig1;CL11929Contig2;CL12700Contig1;CL26374Contig1;CL27007Contig1;CL27460Contig1;CL31830Contig1;CL32003Contig1;CL32075Contig1;CL32387Contig1;CL32836Contig1;CL34063Contig1;CL37396Contig1;CL42320Contig1;CL727Contig1;CL7594Contig1;CL7840Contig1;CL978Contig1;comp142269_c0_seq5_3
GO:0060445	biological_process	5	CL11929Contig1;CL11929Contig2;CL27Contig2;CL893Contig1;comp132916_c0_seq12_2
GO:0048754	biological_process	7	CL11929Contig1;CL11929Contig2;CL13941Contig1;CL40792Contig1;CL48095Contig1;CL64619Contig1;CL6946Contig1
GO:0048593	biological_process	8	CL11929Contig1;CL11929Contig2;CL24569Contig1;CL26615Contig1;CL49335Contig1;CL8350Contig1;comp92229_c0_seq2_1;comp93916_c0_seq2_3
GO:0051216	biological_process	22	CL11929Contig1;CL11929Contig2;CL12199Contig1;CL1360Contig2;CL18549Contig1;CL25753Contig1;CL29711Contig1;CL30016Contig1;CL30554Contig1;CL30904Contig1;CL31189Contig1;CL32003Contig1;CL39193Contig1;CL42781Contig1;CL42912Contig1;CL48410Contig1;CL53017Contig1;CL58334Contig1;CL60803Contig1;CL8545Contig1;comp134210_c0_seq1_2;comp83308_c0_seq1_3
GO:0048468	biological_process	12	CL11929Contig1;CL11929Contig2;CL14292Contig1;CL15991Contig1;CL32003Contig1;CL3234Contig1;CL34063Contig1;CL35333Contig1;CL42926Contig1;CL53253Contig1;CL65195Contig1;comp87069_c0_seq2_1
GO:0071773	biological_process	7	CL11929Contig1;CL11929Contig2;CL12700Contig1;CL32003Contig1;CL34063Contig1;CL4642Contig1;CL58334Contig1
GO:0048596	biological_process	11	CL11929Contig1;CL11929Contig2;CL1Contig236;CL26384Contig1;CL3646Contig1;CL39Contig4;CL4512Contig2;CL6282Contig1;CL6282Contig2;CL63922Contig1;comp133184_c0_seq3_3
GO:0030326	biological_process	23	CL11929Contig1;CL11929Contig2;CL1414Contig1;CL17096Contig1;CL1863Contig1;CL1Contig236;CL26402Contig1;CL30016Contig1;CL32075Contig1;CL32836Contig1;CL37406Contig1;CL39101Contig1;CL39Contig4;CL40762Contig1;CL41170Contig1;CL41210Contig1;CL4512Contig2;CL607Contig1;CL6282Contig1;CL6282Contig2;CL63922Contig1;CL8429Contig1;CL846Contig1
GO:0009880	biological_process	39	CL11929Contig1;CL11929Contig2;CL13068Contig1;CL14027Contig1;CL1Contig236;CL207Contig1;CL20953Contig1;CL2343Contig2;CL25753Contig1;CL26384Contig1;CL27412Contig1;CL2747Contig1;CL29173Contig1;CL30527Contig1;CL31738Contig1;CL32016Contig1;CL32773Contig1;CL34508Contig1;CL35246Contig1;CL36161Contig1;CL39607Contig1;CL39669Contig1;CL39Contig4;CL44288Contig1;CL4512Contig2;CL6007Contig1;CL60985Contig1;CL628…
GO:0060272	biological_process	4	CL11929Contig1;CL11929Contig2;CL3336Contig1;CL6Contig10
GO:0040007	biological_process	16	CL11929Contig1;CL11929Contig2;CL14292Contig1;CL32003Contig1;CL34063Contig1;CL34402Contig1;CL39820Contig1;CL43560Contig1;CL43781Contig1;CL54573Contig1;CL60763Contig1;CL63455Contig1;CL64122Contig1;CL701Contig1;CL7297Contig1;comp190924_c0_seq1_2
GO:0048762	biological_process	6	CL11929Contig1;CL11929Contig2;CL32003Contig1;CL34063Contig1;CL35624Contig1;CL893Contig1
GO:0060485	biological_process	7	CL11929Contig1;CL11929Contig2;CL25967Contig1;CL34063Contig1;CL590Contig1;comp154416_c0_seq1_2;comp185495_c0_seq1_3
GO:0001707	biological_process	7	CL11929Contig1;CL11929Contig2;CL12700Contig1;CL32773Contig1;CL34677Contig1;CL625Contig2;CL900Contig1
GO:0072136	biological_process	2	CL11929Contig1;CL11929Contig2
GO:0072133	biological_process	2	CL11929Contig1;CL11929Contig2
GO:0070487	biological_process	2	CL11929Contig1;CL11929Contig2
GO:0072125	biological_process	2	CL11929Contig1;CL11929Contig2
GO:0043407	biological_process	21	CL11929Contig1;CL11929Contig2;CL12852Contig1;CL13941Contig1;CL1901Contig1;CL24569Contig1;CL27108Contig1;CL31370Contig1;CL320Contig1;CL32454Contig1;CL32463Contig1;CL48101Contig1;CL49335Contig1;CL56050Contig1;CL57857Contig1;CL7898Contig1;CL8350Contig1;comp125803_c0_seq6_2;comp146513_c0_seq5_3;comp78778_c0_seq18_1;comp93916_c0_seq2_3
GO:0072040	biological_process	2	CL11929Contig1;CL11929Contig2
GO:0045839	biological_process	5	CL11929Contig1;CL11929Contig2;CL17580Contig1;CL893Contig1;CL9990Contig1
GO:0050768	biological_process	12	CL11929Contig1;CL11929Contig2;CL2282Contig2;CL2391Contig1;CL34535Contig1;CL43759Contig1;CL440Contig2;CL5337Contig1;CL6253Contig1;CL6946Contig1;CL7036Contig1;CL7898Contig1
GO:0045665	biological_process	38	CL11929Contig1;CL11929Contig2;CL1264Contig1;CL15954Contig1;CL18406Contig1;CL26426Contig1;CL2740Contig1;CL27604Contig1;CL28835Contig1;CL30229Contig1;CL31058Contig1;CL31622Contig1;CL33169Contig1;CL33924Contig1;CL34303Contig1;CL34922Contig1;CL37615Contig1;CL3864Contig2;CL3894Contig1;CL41700Contig1;CL43484Contig1;CL48573Contig1;CL52027Contig1;CL53477Contig1;CL55875Contig1;CL56680Contig1;CL56741Contig…
GO:0045746	biological_process	23	CL11929Contig1;CL11929Contig2;CL13751Contig1;CL15991Contig1;CL1756Contig3;CL21865Contig1;CL234Contig1;CL26288Contig1;CL26448Contig1;CL28072Contig1;CL33534Contig1;CL35065Contig1;CL3987Contig1;CL45664Contig1;CL52631Contig1;CL5444Contig1;CL65200Contig1;CL8226Contig1;CL9396Contig1;comp125719_c0_seq2_2;comp146146_c0_seq1_3;comp90181_c0_seq1_1;comp94129_c1_seq1_1
GO:0042326	biological_process	11	CL11929Contig1;CL11929Contig2;CL19494Contig1;CL35006Contig1;CL35048Contig1;CL38251Contig1;CL42859Contig1;CL55570Contig1;CL61468Contig1;CL7639Contig1;comp143814_c1_seq3_3
GO:0060686	biological_process	2	CL11929Contig1;CL11929Contig2
GO:0072134	biological_process	2	CL11929Contig1;CL11929Contig2
GO:0042475	biological_process	34	CL11929Contig1;CL11929Contig2;CL13068Contig1;CL15607Contig1;CL16726Contig1;CL16768Contig1;CL1Contig236;CL27Contig2;CL28205Contig1;CL32075Contig1;CL32387Contig1;CL34009Contig1;CL34063Contig1;CL34104Contig1;CL39Contig4;CL4034Contig1;CL41170Contig1;CL42926Contig1;CL44288Contig1;CL4512Contig1;CL4512Contig2;CL51Contig2;CL58336Contig1;CL6282Contig1;CL6282Contig2;CL63922Contig1;CL868Contig2;comp106294_c…
GO:0001503	biological_process	36	CL11929Contig1;CL11929Contig2;CL18201Contig1;CL2075Contig1;CL23210Contig1;CL31349Contig1;CL31358Contig1;CL32003Contig1;CL35678Contig1;CL37294Contig1;CL3770Contig1;CL40684Contig1;CL42926Contig1;CL46222Contig1;CL47456Contig1;CL47616Contig1;CL47987Contig1;CL53017Contig1;CL53083Contig1;CL563Contig4;CL56448Contig1;CL60345Contig1;CL63183Contig1;CL63491Contig1;CL63980Contig1;CL7090Contig1;CL7109Contig1;…
GO:0030501	biological_process	19	CL11929Contig1;CL11929Contig2;CL1257Contig1;CL12700Contig1;CL19786Contig1;CL26402Contig1;CL2661Contig1;CL26728Contig1;CL32387Contig1;CL32773Contig1;CL34063Contig1;CL39914Contig1;CL4194Contig1;CL46084Contig1;CL4817Contig1;CL52079Contig1;CL607Contig1;CL846Contig1;CL926Contig2
GO:0045597	biological_process	5	CL11929Contig1;CL11929Contig2;CL27835Contig1;CL34063Contig1;CL7109Contig1
GO:1900006	biological_process	8	CL11929Contig1;CL11929Contig2;CL1901Contig1;CL26092Contig1;CL5829Contig1;CL7831Contig1;comp125803_c0_seq6_2;comp78778_c0_seq18_1
GO:0034116	biological_process	5	CL11929Contig1;CL11929Contig2;CL20590Contig1;CL3618Contig1;CL5160Contig1
GO:1900106	biological_process	3	CL11929Contig1;CL11929Contig2;CL42912Contig1
GO:0045669	biological_process	19	CL11929Contig1;CL11929Contig2;CL1257Contig1;CL12700Contig1;CL13604Contig1;CL2075Contig1;CL26402Contig1;CL26728Contig1;CL32387Contig1;CL33322Contig1;CL34063Contig1;CL41170Contig1;CL47931Contig1;CL4817Contig1;CL58334Contig1;CL607Contig1;CL8114Contig1;CL846Contig1;comp185495_c0_seq1_3
GO:0010862	biological_process	8	CL11929Contig1;CL11929Contig2;CL12700Contig1;CL14292Contig1;CL32003Contig1;CL34063Contig1;CL35333Contig1;CL53253Contig1
GO:0010800	biological_process	10	CL11929Contig1;CL11929Contig2;CL28177Contig1;CL34458Contig1;CL43466Contig1;CL44272Contig1;CL44979Contig1;CL47836Contig1;CL52449Contig1;CL7741Contig1
GO:0060687	biological_process	3	CL11929Contig1;CL11929Contig2;CL893Contig1
GO:0060393	biological_process	4	CL11929Contig1;CL11929Contig2;CL27559Contig1;CL59592Contig1
GO:0007435	biological_process	18	CL11929Contig1;CL11929Contig2;CL2343Contig2;CL2470Contig1;CL29313Contig1;CL33431Contig1;CL38065Contig1;CL3987Contig1;CL57014Contig1;CL6025Contig1;CL63137Contig1;CL6364Contig1;CL6900Contig1;CL7243Contig1;comp139315_c0_seq3_3;comp140825_c0_seq3_3;comp146146_c0_seq1_3;comp93200_c0_seq2_1
GO:0043401	biological_process	6	CL11929Contig1;CL11929Contig2;CL32794Contig1;CL51927Contig1;CL7531Contig1;comp90650_c0_seq2_1
GO:0035239	biological_process	4	CL11929Contig1;CL11929Contig2;CL3987Contig1;comp146146_c0_seq1_3
GO:0001657	biological_process	20	CL11929Contig1;CL11929Contig2;CL17605Contig1;CL20562Contig1;CL2145Contig1;CL26374Contig1;CL27559Contig1;CL32229Contig1;CL32773Contig1;CL44956Contig1;CL56669Contig1;CL58334Contig1;CL59592Contig1;CL893Contig1;comp107164_c0_seq1_1;comp129366_c0_seq2_2;comp136441_c0_seq1_3;comp142269_c0_seq5_3;comp147543_c0_seq3_3;comp76596_c0_seq1_3
GO:0006515	biological_process	17	CL11931Contig1;CL26409Contig1;CL26629Contig1;CL27161Contig1;CL27866Contig1;CL29902Contig1;CL34810Contig1;CL39422Contig1;CL39820Contig1;CL43932Contig1;CL5189Contig1;CL53303Contig1;CL54251Contig1;CL60763Contig1;CL66282Contig1;CL7424Contig1;comp89812_c0_seq2_1
GO:0045041	biological_process	5	CL11931Contig1;CL15852Contig1;CL27183Contig1;CL3493Contig1;CL55533Contig1
GO:0051604	biological_process	12	CL11931Contig1;CL13644Contig1;CL2063Contig1;CL26525Contig1;CL32010Contig1;CL3493Contig1;CL35886Contig1;CL47166Contig1;CL50615Contig1;CL64240Contig1;CL7898Contig1;comp129573_c1_seq3_3
GO:0006068	biological_process	5	CL11935Contig1;CL29004Contig1;CL3512Contig1;CL4638Contig2;CL48910Contig1
GO:0045071	biological_process	13	CL11938Contig1;CL162Contig1;CL162Contig3;CL27306Contig1;CL2864Contig1;CL2887Contig1;CL33953Contig1;CL48553Contig1;CL50411Contig1;CL60407Contig1;comp126326_c0_seq1_2;comp132579_c1_seq16_2;comp133937_c0_seq1_2
GO:0043046	biological_process	22	CL1193Contig1;CL12641Contig1;CL1932Contig1;CL28182Contig1;CL30678Contig1;CL31481Contig1;CL31735Contig1;CL32339Contig1;CL34332Contig1;CL34393Contig1;CL36277Contig1;CL37390Contig1;CL39020Contig1;CL41806Contig1;CL5390Contig1;CL60633Contig1;CL7009Contig2;comp128380_c0_seq2_2;comp133839_c0_seq5_2;comp134951_c0_seq3_3;comp88286_c0_seq1_1;comp91439_c0_seq1_1
GO:0009566	biological_process	22	CL1193Contig1;CL13774Contig1;CL161Contig3;CL161Contig4;CL16768Contig1;CL19127Contig1;CL29908Contig1;CL30678Contig1;CL34194Contig1;CL34332Contig1;CL36607Contig1;CL45545Contig1;CL46929Contig1;CL47006Contig1;CL66087Contig1;CL7009Contig2;CL7312Contig1;comp128380_c0_seq2_2;comp134373_c0_seq6_2;comp146046_c0_seq8_3;comp75656_c0_seq1_3;comp91439_c0_seq1_1
GO:0007140	biological_process	13	CL1193Contig1;CL16740Contig1;CL28182Contig1;CL30678Contig1;CL32339Contig1;CL34332Contig1;CL37406Contig1;CL47006Contig1;CL5541Contig1;CL66087Contig1;CL7009Contig2;comp128380_c0_seq2_2;comp91439_c0_seq1_1
GO:0034587	biological_process	20	CL1193Contig1;CL12641Contig1;CL23285Contig1;CL28182Contig1;CL30678Contig1;CL30685Contig1;CL31481Contig1;CL31735Contig1;CL32339Contig1;CL34332Contig1;CL35236Contig1;CL36277Contig1;CL41806Contig1;CL50987Contig1;CL60633Contig1;CL60724Contig1;CL7009Contig2;comp128380_c0_seq2_2;comp133839_c0_seq5_2;comp91439_c0_seq1_1
GO:0043010	biological_process	21	CL11942Contig1;CL2414Contig2;CL26402Contig1;CL29368Contig1;CL3066Contig1;CL30694Contig1;CL32328Contig1;CL34828Contig1;CL35556Contig1;CL35744Contig1;CL39301Contig1;CL524Contig1;CL524Contig3;CL53859Contig1;CL58320Contig1;CL607Contig1;CL640Contig1;CL6418Contig1;CL846Contig1;comp126965_c1_seq10_2;comp86164_c0_seq1_1
GO:0006072	biological_process	6	CL11942Contig1;CL30694Contig1;CL33096Contig1;comp111771_c0_seq1_1;comp126965_c1_seq10_2;comp86164_c0_seq1_1
GO:0035264	biological_process	51	CL11942Contig1;CL12459Contig1;CL12543Contig1;CL13489Contig1;CL1701Contig1;CL1701Contig2;CL17274Contig1;CL1Contig569;CL23357Contig1;CL26453Contig1;CL2661Contig1;CL2745Contig2;CL28319Contig1;CL2838Contig1;CL2838Contig2;CL28865Contig1;CL30644Contig1;CL30694Contig1;CL30704Contig1;CL3234Contig1;CL32848Contig1;CL33406Contig1;CL33473Contig1;CL34544Contig1;CL36167Contig1;CL37915Contig1;CL39914Contig1;CL4…
GO:0045141	biological_process	1	CL11945Contig1
GO:0030030	biological_process	33	CL11952Contig1;CL11966Contig1;CL12697Contig1;CL12724Contig1;CL13130Contig1;CL13746Contig1;CL13936Contig1;CL1444Contig1;CL1531Contig1;CL16218Contig1;CL1Contig228;CL1Contig368;CL2164Contig1;CL22577Contig1;CL2757Contig1;CL321Contig3;CL33406Contig1;CL382Contig3;CL4152Contig1;CL4370Contig1;CL44185Contig1;CL47618Contig1;CL53823Contig1;CL6175Contig1;CL622Contig1;CL622Contig2;CL6815Contig1;CL7427Contig1;…
GO:0098535	biological_process	4	CL11952Contig1;CL16218Contig1;CL35286Contig1;CL7427Contig1
GO:0006911	biological_process	12	CL11953Contig1;CL14528Contig1;CL20608Contig1;CL2316Contig1;CL29896Contig1;CL33227Contig1;CL39518Contig1;CL4934Contig1;CL52572Contig1;CL52718Contig1;CL59197Contig1;comp87568_c0_seq3_1
GO:0008299	biological_process	16	CL11957Contig1;CL17849Contig1;CL27070Contig1;CL28503Contig1;CL28765Contig1;CL30903Contig1;CL39532Contig1;CL42248Contig1;CL44471Contig1;CL6161Contig1;CL62891Contig1;CL64328Contig1;CL8646Contig1;CL9469Contig1;comp124097_c0_seq6_2;comp141206_c0_seq7_3
GO:0006406	biological_process	32	CL1195Contig1;CL1Contig210;CL1Contig214;CL24586Contig1;CL25772Contig1;CL28007Contig1;CL28644Contig1;CL29164Contig1;CL29196Contig1;CL2956Contig1;CL30125Contig1;CL30280Contig1;CL30369Contig1;CL30567Contig1;CL31695Contig1;CL32493Contig1;CL32536Contig1;CL33639Contig1;CL38089Contig1;CL39295Contig1;CL4099Contig1;CL42095Contig1;CL42798Contig1;CL44468Contig1;CL49Contig3;CL5518Contig1;CL6579Contig1;CL7037…
GO:2001222	biological_process	5	CL11962Contig1;CL17686Contig1;CL1Contig390;CL6820Contig1;comp94510_c0_seq20_1
GO:0045444	biological_process	29	CL11967Contig1;CL1310Contig1;CL14479Contig1;CL18490Contig1;CL25895Contig1;CL26374Contig1;CL30706Contig1;CL3234Contig1;CL32443Contig1;CL3286Contig1;CL33182Contig1;CL33619Contig1;CL3628Contig2;CL39149Contig1;CL41160Contig1;CL4160Contig1;CL47456Contig1;CL477Contig1;CL48410Contig1;CL53253Contig1;CL5350Contig1;CL60803Contig1;CL78Contig2;CL78Contig5;CL7959Contig1;comp138756_c0_seq9_3;comp139887_c1_seq4…
GO:0007217	biological_process	6	CL11967Contig1;CL19895Contig1;CL31721Contig1;CL49199Contig1;CL5089Contig1;CL57658Contig1
GO:0007050	biological_process	54	CL11969Contig1;CL12595Contig1;CL1264Contig1;CL13200Contig1;CL13843Contig1;CL14986Contig1;CL1908Contig1;CL2035Contig1;CL2035Contig2;CL2102Contig1;CL23121Contig1;CL27487Contig1;CL2851Contig1;CL2851Contig2;CL2861Contig1;CL28835Contig1;CL28963Contig1;CL29350Contig1;CL32555Contig1;CL32773Contig1;CL33145Contig1;CL33803Contig1;CL34402Contig1;CL34458Contig1;CL34581Contig1;CL34729Contig1;CL34764Contig1;CL…
GO:0007520	biological_process	37	CL11973Contig1;CL1386Contig1;CL1386Contig2;CL14314Contig1;CL15386Contig1;CL16042Contig1;CL1760Contig2;CL18760Contig1;CL2107Contig1;CL2150Contig1;CL25848Contig1;CL26575Contig1;CL35936Contig1;CL37564Contig1;CL376Contig1;CL37915Contig1;CL38986Contig1;CL51106Contig1;CL51326Contig1;CL52078Contig1;CL52684Contig1;CL54478Contig1;CL57014Contig1;CL59147Contig1;CL59197Contig1;CL6716Contig1;CL6716Contig2;CL7…
GO:0019068	biological_process	8	CL11978Contig1;CL29130Contig1;CL33205Contig1;CL35556Contig1;CL47051Contig1;CL57857Contig1;CL6875Contig1;CL8018Contig1
GO:0043968	biological_process	18	CL11988Contig1;CL14035Contig1;CL1583Contig1;CL23609Contig1;CL27353Contig1;CL29192Contig1;CL33562Contig1;CL33890Contig1;CL34437Contig1;CL4580Contig1;CL5486Contig1;CL5486Contig2;CL56522Contig1;CL7629Contig1;comp140783_c0_seq5_3;comp147266_c0_seq8_3;comp94809_c0_seq4_1;comp98293_c0_seq1_1
GO:0043967	biological_process	18	CL11988Contig1;CL14035Contig1;CL1583Contig1;CL19383Contig1;CL23609Contig1;CL27353Contig1;CL29192Contig1;CL3289Contig1;CL33562Contig1;CL33890Contig1;CL34437Contig1;CL37212Contig1;CL4298Contig1;CL56522Contig1;CL7629Contig1;comp140783_c0_seq5_3;comp147266_c0_seq8_3;comp98293_c0_seq1_1
GO:0040008	biological_process	46	CL11988Contig1;CL13090Contig2;CL14035Contig1;CL1863Contig1;CL1897Contig1;CL1897Contig2;CL1901Contig1;CL1983Contig1;CL1Contig563;CL23609Contig1;CL27353Contig1;CL27909Contig1;CL28237Contig1;CL29192Contig1;CL29204Contig1;CL29250Contig1;CL2981Contig1;CL30325Contig1;CL30664Contig1;CL33562Contig1;CL33890Contig1;CL34437Contig1;CL35085Contig1;CL35624Contig1;CL382Contig1;CL382Contig2;CL3901Contig1;CL43195…
GO:0070207	biological_process	18	CL11995Contig1;CL12389Contig1;CL1979Contig1;CL1Contig411;CL2129Contig2;CL23062Contig1;CL29558Contig1;CL29996Contig1;CL30527Contig1;CL33608Contig1;CL34291Contig1;CL36Contig5;CL44242Contig1;CL45018Contig1;CL51199Contig1;CL5639Contig1;CL9117Contig1;comp130539_c0_seq5_2
GO:0006680	biological_process	2	CL11996Contig1;CL31370Contig1
GO:0016139	biological_process	4	CL11996Contig1;CL33747Contig1;CL56252Contig1;CL60489Contig1
GO:0045773	biological_process	18	CL11998Contig1;CL12164Contig1;CL3146Contig1;CL34371Contig1;CL35065Contig1;CL36530Contig1;CL38653Contig1;CL38682Contig1;CL39624Contig1;CL47931Contig1;CL53050Contig1;CL5477Contig1;CL55121Contig1;CL57014Contig1;CL6687Contig1;CL6687Contig2;comp140640_c0_seq6_3;comp82494_c0_seq1_1
GO:0030324	biological_process	39	CL11Contig2;CL13941Contig1;CL14154Contig1;CL16216Contig1;CL23740Contig1;CL26032Contig1;CL27Contig2;CL28270Contig1;CL29890Contig1;CL32387Contig1;CL33210Contig1;CL35723Contig1;CL3586Contig1;CL37294Contig1;CL42821Contig1;CL43116Contig1;CL45664Contig1;CL47145Contig1;CL471Contig1;CL48095Contig1;CL52449Contig1;CL54540Contig1;CL56535Contig1;CL58320Contig1;CL62977Contig1;CL64729Contig1;CL65200Contig1;CL6…
GO:0051001	biological_process	4	CL11Contig3;CL2275Contig1;CL2424Contig2;CL33747Contig1
GO:0050999	biological_process	6	CL11Contig4;CL1984Contig1;CL57317Contig1;CL62203Contig1;CL63137Contig1;CL8480Contig1
GO:0006506	biological_process	28	CL12003Contig1;CL12679Contig1;CL13754Contig1;CL1Contig256;CL2660Contig1;CL26916Contig1;CL28957Contig1;CL30964Contig1;CL31809Contig1;CL32088Contig1;CL32225Contig1;CL34471Contig1;CL36161Contig1;CL416Contig1;CL47568Contig1;CL4827Contig1;CL52970Contig1;CL57088Contig1;CL60646Contig1;CL64571Contig1;CL65941Contig1;CL7571Contig1;CL7703Contig1;comp123152_c0_seq4_3;comp132241_c0_seq4_2;comp140464_c1_seq5_3…
GO:0000920	biological_process	5	CL12005Contig1;CL24728Contig1;CL2623Contig1;CL3671Contig2;CL41237Contig1
GO:0030301	biological_process	10	CL12005Contig1;CL161Contig3;CL161Contig4;CL17702Contig1;CL20945Contig1;CL22553Contig1;CL46929Contig1;CL49984Contig1;CL54874Contig1;CL6697Contig1
GO:0007032	biological_process	17	CL12005Contig1;CL12899Contig1;CL25929Contig1;CL27752Contig1;CL29804Contig1;CL30523Contig1;CL32549Contig1;CL34032Contig1;CL34378Contig1;CL36853Contig1;CL43135Contig1;CL45196Contig1;CL47016Contig1;CL47781Contig1;CL5337Contig1;CL62392Contig1;comp82494_c0_seq1_1
GO:0032510	biological_process	1	CL12005Contig1
GO:1903542	biological_process	1	CL12005Contig1
GO:0006997	biological_process	4	CL12005Contig1;CL26071Contig1;CL2623Contig1;CL41237Contig1
GO:1903724	biological_process	1	CL12005Contig1
GO:0010971	biological_process	9	CL12005Contig1;CL27637Contig1;CL30051Contig1;CL34371Contig1;CL34727Contig1;CL53050Contig1;CL53109Contig1;CL56077Contig1;CL7741Contig1
GO:1903902	biological_process	1	CL12005Contig1
GO:0048524	biological_process	1	CL12005Contig1
GO:1902188	biological_process	3	CL12005Contig1;CL41237Contig1;CL6875Contig1
GO:0051261	biological_process	1	CL12005Contig1
GO:0010824	biological_process	10	CL12005Contig1;CL14575Contig1;CL19Contig6;CL2623Contig1;CL31119Contig1;CL39924Contig1;CL41237Contig1;CL50270Contig1;CL57707Contig1;CL7508Contig1
GO:1901673	biological_process	4	CL12005Contig1;CL2623Contig1;CL41237Contig1;CL47836Contig1
GO:0050792	biological_process	2	CL12005Contig1;CL41237Contig1
GO:0033993	biological_process	4	CL12005Contig1;CL20945Contig1;CL4358Contig1;CL47187Contig1
GO:0043162	biological_process	11	CL12005Contig1;CL12156Contig1;CL16537Contig1;CL1Contig456;CL28653Contig1;CL29792Contig1;CL33205Contig1;CL33746Contig1;CL39457Contig1;CL45695Contig1;comp143746_c4_seq1_3
GO:0090611	biological_process	1	CL12005Contig1
GO:0007033	biological_process	12	CL12005Contig1;CL14823Contig1;CL1Contig481;CL20618Contig1;CL26800Contig1;CL36853Contig1;CL52772Contig1;CL62303Contig1;CL63614Contig1;CL9249Contig1;comp140626_c0_seq2_3;comp84457_c0_seq40_1
GO:0039702	biological_process	2	CL12005Contig1;CL41237Contig1
GO:0019058	biological_process	26	CL12005Contig1;CL13774Contig1;CL182Contig1;CL1989Contig1;CL25772Contig1;CL27108Contig1;CL28387Contig1;CL28509Contig1;CL31381Contig1;CL33205Contig1;CL38571Contig1;CL4050Contig1;CL47934Contig1;CL4837Contig1;CL48735Contig1;CL4968Contig1;CL56050Contig1;CL62558Contig1;CL65602Contig1;CL6626Contig1;CL6875Contig1;CL7837Contig1;CL8018Contig1;CL8062Contig1;comp131943_c0_seq4_2;comp146513_c0_seq5_3
GO:0006935	biological_process	28	CL1200Contig1;CL12310Contig1;CL12958Contig1;CL15970Contig1;CL17965Contig1;CL22514Contig1;CL26971Contig1;CL27335Contig1;CL27775Contig1;CL27939Contig1;CL28508Contig1;CL29421Contig1;CL295Contig1;CL30466Contig1;CL30955Contig1;CL33109Contig1;CL34417Contig1;CL3824Contig1;CL39793Contig1;CL46581Contig1;CL48161Contig1;CL5036Contig1;CL59Contig1;comp121664_c0_seq1_2;comp127190_c0_seq4_2;comp146419_c0_seq3_3…
GO:0042048	biological_process	16	CL1200Contig1;CL19895Contig1;CL2515Contig1;CL31721Contig1;CL33413Contig1;CL35153Contig1;CL35824Contig1;CL39793Contig1;CL39849Contig1;CL41494Contig1;CL50883Contig1;CL5089Contig1;CL54536Contig1;CL61324Contig1;CL839Contig1;CL9581Contig1
GO:0007606	biological_process	20	CL1200Contig1;CL1283Contig1;CL1318Contig1;CL1318Contig2;CL1322Contig1;CL26009Contig1;CL33948Contig1;CL34081Contig1;CL35592Contig1;CL36989Contig1;CL39793Contig1;CL46775Contig1;CL4854Contig1;CL58418Contig1;CL61892Contig1;CL973Contig1;comp135317_c0_seq2_3;comp148308_c1_seq1_3;comp40467_c0_seq2_3;comp84873_c2_seq7_1
GO:1902598	biological_process	25	CL12012Contig1;CL12415Contig2;CL1275Contig1;CL16645Contig1;CL26331Contig1;CL26480Contig1;CL26871Contig1;CL28911Contig1;CL29520Contig1;CL29939Contig1;CL32104Contig1;CL38775Contig1;CL39500Contig1;CL40354Contig1;CL42606Contig1;CL49087Contig1;CL4942Contig1;CL54957Contig1;CL59988Contig1;CL6439Contig1;CL64625Contig1;CL65636Contig1;CL665Contig1;comp127748_c0_seq1_2;comp146622_c1_seq3_3
GO:0009653	biological_process	16	CL12019Contig1;CL1Contig540;CL28059Contig1;CL28417Contig1;CL28547Contig1;CL30990Contig1;CL32102Contig1;CL32229Contig1;CL34140Contig1;CL34797Contig1;CL3616Contig1;CL37785Contig1;CL4904Contig1;CL4980Contig1;CL7014Contig1;comp132765_c0_seq1_2
GO:0061197	biological_process	1	CL12019Contig1
GO:0048699	biological_process	10	CL12019Contig1;CL18406Contig1;CL1Contig236;CL39Contig4;CL4512Contig2;CL56680Contig1;CL6282Contig1;CL6282Contig2;CL63922Contig1;comp94616_c0_seq2_1
GO:0008584	biological_process	24	CL12019Contig1;CL16768Contig1;CL19127Contig1;CL26337Contig1;CL27948Contig1;CL31870Contig1;CL32325Contig1;CL3234Contig1;CL32648Contig1;CL34402Contig1;CL34772Contig1;CL35556Contig1;CL3599Contig1;CL36607Contig1;CL37294Contig1;CL45545Contig1;CL47030Contig1;CL61988Contig1;comp109911_c0_seq1_1;comp146046_c0_seq8_3;comp151580_c0_seq1_3;comp45445_c0_seq1_3;comp75656_c0_seq1_3;comp87069_c0_seq2_1
GO:0030238	biological_process	4	CL12019Contig1;CL41926Contig1;CL42206Contig1;CL43055Contig1
GO:0046661	biological_process	4	CL12019Contig1;CL23166Contig1;CL32325Contig1;comp177135_c0_seq1_3
GO:0072075	biological_process	3	CL12019Contig1;CL3956Contig1;CL47401Contig1
GO:0051451	biological_process	1	CL12019Contig1
GO:0061055	biological_process	2	CL12019Contig1;CL41210Contig1
GO:1902725	biological_process	1	CL12019Contig1
GO:0030910	biological_process	2	CL12019Contig1;CL6Contig10
GO:0060037	biological_process	5	CL12019Contig1;CL1535Contig2;CL1863Contig1;CL20562Contig1;CL44956Contig1
GO:0090190	biological_process	5	CL12019Contig1;CL1575Contig1;CL2145Contig1;CL7465Contig1;comp136441_c0_seq1_3
GO:0072107	biological_process	1	CL12019Contig1
GO:0072095	biological_process	1	CL12019Contig1
GO:0050678	biological_process	6	CL12019Contig1;CL31625Contig1;CL32773Contig1;CL893Contig1;comp165102_c0_seq1_1;comp198712_c0_seq1_3
GO:0008582	biological_process	9	CL12019Contig1;CL28028Contig1;CL31929Contig1;CL41448Contig1;CL4596Contig1;CL62658Contig1;CL7024Contig1;CL9534Contig1;comp143573_c0_seq9_3
GO:0045214	biological_process	23	CL12019Contig1;CL1277Contig1;CL2470Contig1;CL27911Contig1;CL29441Contig1;CL31336Contig1;CL33660Contig1;CL336Contig1;CL336Contig2;CL4591Contig1;CL46679Contig1;CL56399Contig1;CL60295Contig1;CL9419Contig1;comp118471_c0_seq2_3;comp137716_c0_seq5_3;comp141801_c0_seq1_3;comp76005_c0_seq1_1;comp83006_c0_seq1_1;comp86481_c0_seq10_1;comp87559_c0_seq3_1;comp90233_c0_seq4_1;comp93200_c0_seq2_1
GO:0098528	biological_process	1	CL12019Contig1
GO:0048538	biological_process	9	CL12019Contig1;CL12543Contig1;CL1414Contig1;CL28802Contig1;CL3810Contig1;CL50216Contig1;CL51778Contig1;CL58320Contig1;comp185495_c0_seq1_3
GO:0043586	biological_process	5	CL12019Contig1;CL13207Contig1;CL2260Contig1;CL590Contig1;comp154416_c0_seq1_2
GO:0061551	biological_process	1	CL12019Contig1
GO:0006556	biological_process	10	CL12022Contig1;CL16664Contig1;CL2289Contig1;CL2304Contig1;CL26934Contig1;CL31406Contig1;CL50769Contig1;CL929Contig2;comp127519_c0_seq5_2;comp140094_c0_seq4_3
GO:0030574	biological_process	27	CL12023Contig1;CL12331Contig1;CL12529Contig1;CL19795Contig1;CL19797Contig1;CL27469Contig1;CL27619Contig1;CL28903Contig1;CL29417Contig1;CL30505Contig1;CL3299Contig1;CL3299Contig2;CL34191Contig1;CL34943Contig1;CL35001Contig1;CL3939Contig1;CL5058Contig1;CL5336Contig1;CL6905Contig1;CL6905Contig2;CL935Contig1;CL935Contig2;comp123444_c0_seq8_2;comp133722_c0_seq8_2;comp144624_c2_seq1_3;comp149905_c0_seq…
GO:0022617	biological_process	31	CL12023Contig1;CL12331Contig1;CL12529Contig1;CL14662Contig1;CL19248Contig1;CL26402Contig1;CL27Contig2;CL29417Contig1;CL2959Contig1;CL31358Contig1;CL32871Contig1;CL3299Contig1;CL3299Contig2;CL34191Contig1;CL34943Contig1;CL35001Contig1;CL3939Contig1;CL49458Contig1;CL5058Contig1;CL5336Contig1;CL58246Contig1;CL64208Contig1;CL833Contig1;CL833Contig3;CL935Contig1;CL935Contig2;comp123444_c0_seq8_2;comp1…
GO:0015718	biological_process	25	CL12025Contig1;CL12415Contig1;CL12576Contig1;CL16091Contig1;CL20292Contig1;CL2060Contig1;CL24426Contig1;CL26706Contig1;CL27470Contig1;CL31217Contig1;CL35068Contig1;CL42758Contig1;CL52895Contig1;CL53741Contig1;CL5540Contig1;CL60559Contig1;CL61072Contig1;CL65302Contig1;CL7311Contig1;CL9504Contig1;comp115432_c0_seq4_3;comp130626_c1_seq7_2;comp135114_c0_seq1_3;comp147195_c0_seq2_3;comp45732_c0_seq1_1
GO:0046415	biological_process	6	CL12025Contig1;CL31217Contig1;CL40997Contig1;CL65302Contig1;comp115432_c0_seq4_3;comp147195_c0_seq2_3
GO:0006691	biological_process	13	CL12038Contig1;CL14059Contig1;CL15007Contig1;CL2471Contig1;CL28883Contig1;CL3389Contig1;CL35079Contig1;CL47343Contig1;CL57986Contig1;comp129218_c0_seq3_2;comp134729_c0_seq4_3;comp142818_c0_seq34_3;comp86124_c0_seq2_1
GO:0048512	biological_process	5	CL12045Contig1;CL2698Contig3;CL41448Contig1;CL4596Contig1;comp143573_c0_seq9_3
GO:0042745	biological_process	1	CL12045Contig1
GO:0060086	biological_process	3	CL12045Contig1;CL2698Contig3;CL6953Contig1
GO:0055070	biological_process	7	CL12045Contig1;CL20941Contig1;CL415Contig4;CL892Contig2;CL892Contig3;comp106556_c0_seq1_3;comp76433_c0_seq2_1
GO:0042332	biological_process	2	CL12045Contig1;CL32725Contig1
GO:0010579	biological_process	14	CL12045Contig1;CL1283Contig1;CL1318Contig1;CL18631Contig1;CL26009Contig1;CL33948Contig1;CL35592Contig1;CL36989Contig1;CL4854Contig1;CL55223Contig1;CL58418Contig1;CL973Contig1;comp148308_c1_seq1_3;comp84873_c2_seq7_1
GO:0042749	biological_process	2	CL12045Contig1;CL2698Contig3
GO:0007015	biological_process	49	CL1204Contig1;CL12072Contig1;CL13071Contig1;CL1397Contig1;CL1397Contig3;CL13995Contig1;CL15970Contig1;CL17274Contig1;CL24675Contig1;CL25827Contig1;CL27939Contig1;CL27975Contig1;CL29421Contig1;CL29441Contig1;CL29463Contig1;CL29464Contig1;CL3110Contig1;CL31643Contig1;CL3358Contig1;CL36925Contig1;CL36981Contig1;CL37441Contig1;CL37751Contig1;CL39858Contig1;CL40997Contig1;CL43759Contig1;CL440Contig2;C…
GO:0050851	biological_process	3	CL1204Contig1;CL190Contig2;comp140837_c0_seq1_3
GO:0050853	biological_process	8	CL1204Contig1;CL23057Contig1;CL287Contig4;CL29655Contig1;CL38739Contig1;CL63504Contig1;CL7620Contig2;comp136808_c0_seq1_3
GO:0035729	biological_process	4	CL1204Contig1;CL2249Contig1;CL9309Contig1;comp129986_c1_seq22_3
GO:0007173	biological_process	58	CL1204Contig1;CL12775Contig1;CL12866Contig1;CL13057Contig1;CL13312Contig1;CL13320Contig1;CL13359Contig1;CL13538Contig1;CL13591Contig1;CL17099Contig1;CL1Contig207;CL24674Contig1;CL27412Contig1;CL27660Contig1;CL27665Contig1;CL28521Contig1;CL28865Contig1;CL30325Contig1;CL31187Contig1;CL31625Contig1;CL32306Contig1;CL32427Contig1;CL3311Contig1;CL3358Contig1;CL33857Contig1;CL35Contig3;CL35Contig7;CL361…
GO:0048012	biological_process	3	CL1204Contig1;CL2249Contig1;comp129986_c1_seq22_3
GO:0008286	biological_process	60	CL1204Contig1;CL12117Contig1;CL12866Contig1;CL12944Contig1;CL13047Contig1;CL13347Contig1;CL13538Contig1;CL14986Contig1;CL23454Contig1;CL27660Contig1;CL27754Contig1;CL27787Contig1;CL28937Contig1;CL29188Contig1;CL30264Contig1;CL30325Contig1;CL30332Contig1;CL30607Contig1;CL30706Contig1;CL30965Contig1;CL31187Contig1;CL31228Contig1;CL31625Contig1;CL31694Contig1;CL31939Contig1;CL3311Contig1;CL33145Cont…
GO:0007229	biological_process	29	CL1204Contig1;CL18165Contig1;CL25967Contig1;CL27Contig2;CL287Contig4;CL28865Contig1;CL29441Contig1;CL31366Contig1;CL33227Contig1;CL3369Contig1;CL34727Contig1;CL35368Contig1;CL36167Contig1;CL44485Contig1;CL4540Contig1;CL4551Contig2;CL4591Contig1;CL470Contig2;CL47931Contig1;CL54874Contig1;CL560Contig2;CL5766Contig1;CL6900Contig1;CL7109Contig1;comp120714_c1_seq1_3;comp127636_c0_seq5_2;comp136808_c0_…
GO:0048008	biological_process	16	CL1204Contig1;CL13320Contig1;CL28742Contig1;CL28865Contig1;CL30466Contig1;CL31562Contig1;CL3234Contig1;CL33109Contig1;CL33575Contig1;CL36167Contig1;CL47687Contig1;CL60224Contig1;CL63504Contig1;comp111870_c0_seq1_1;comp134184_c0_seq3_3;comp87069_c0_seq2_1
GO:0030335	biological_process	52	CL1204Contig1;CL1397Contig1;CL1397Contig3;CL17260Contig1;CL18146Contig1;CL1919Contig1;CL1Contig170;CL26501Contig1;CL27267Contig1;CL28508Contig1;CL2877Contig1;CL28851Contig1;CL29619Contig1;CL30466Contig1;CL30955Contig1;CL30965Contig1;CL31562Contig1;CL32229Contig1;CL32773Contig1;CL32871Contig1;CL33013Contig1;CL33109Contig1;CL33240Contig1;CL34063Contig1;CL35462Contig1;CL36981Contig1;CL37751Contig1;C…
GO:0010595	biological_process	11	CL1204Contig1;CL12614Contig1;CL12700Contig1;CL38067Contig1;CL41658Contig1;CL44409Contig1;CL4540Contig1;CL58492Contig1;CL63980Contig1;CL64051Contig1;CL671Contig1
GO:0048010	biological_process	31	CL1204Contig1;CL12700Contig1;CL12866Contig1;CL13538Contig1;CL1984Contig1;CL27660Contig1;CL27665Contig1;CL28508Contig1;CL30955Contig1;CL31187Contig1;CL31625Contig1;CL3311Contig1;CL33227Contig1;CL3358Contig1;CL35Contig3;CL35Contig7;CL39518Contig1;CL4540Contig1;CL45575Contig1;CL4740Contig1;CL55582Contig1;CL65900Contig1;CL8018Contig1;CL8432Contig1;CL9722Contig1;CL987Contig1;comp127042_c1_seq4_2;comp1…
GO:0007602	biological_process	13	CL12054Contig1;CL13679Contig1;CL1676Contig1;CL30982Contig1;CL34145Contig1;CL34803Contig1;CL39753Contig1;CL49918Contig1;CL50711Contig1;CL51130Contig1;CL683Contig1;CL8420Contig1;comp87472_c0_seq1_1
GO:0018230	biological_process	17	CL12055Contig1;CL27027Contig1;CL28666Contig1;CL28884Contig1;CL32272Contig1;CL35975Contig1;CL37066Contig1;CL4224Contig1;CL43392Contig1;CL50551Contig1;CL60205Contig1;CL6044Contig1;CL64103Contig1;CL7120Contig1;comp136467_c0_seq1_3;comp138756_c0_seq9_3;comp76693_c0_seq3_1
GO:0006612	biological_process	31	CL12055Contig1;CL13217Contig1;CL17719Contig1;CL2085Contig1;CL23941Contig1;CL25793Contig1;CL26967Contig1;CL27027Contig1;CL28666Contig1;CL28884Contig1;CL32272Contig1;CL32456Contig1;CL3286Contig1;CL32994Contig1;CL35975Contig1;CL37066Contig1;CL39348Contig1;CL4224Contig1;CL42848Contig1;CL43392Contig1;CL50551Contig1;CL58102Contig1;CL58859Contig1;CL60205Contig1;CL6044Contig1;CL61425Contig1;CL64103Contig…
GO:0090383	biological_process	3	CL12058Contig1;CL13929Contig1;comp91926_c0_seq1_1
GO:0030100	biological_process	14	CL12058Contig1;CL12985Contig1;CL13381Contig1;CL26040Contig1;CL26448Contig1;CL28414Contig1;CL35824Contig1;CL43135Contig1;CL48686Contig1;CL58329Contig1;CL62413Contig1;CL7562Contig1;comp133357_c0_seq4_2;comp94783_c0_seq3_1
GO:0051304	biological_process	6	CL12062Contig1;CL2335Contig1;CL29176Contig1;CL604Contig1;comp91805_c0_seq2_1;comp93635_c0_seq2_1
GO:0010032	biological_process	3	CL12062Contig1;CL604Contig1;comp91805_c0_seq2_1
GO:0007076	biological_process	16	CL12062Contig1;CL13829Contig1;CL2380Contig1;CL2644Contig1;CL29320Contig1;CL34846Contig1;CL512Contig1;CL512Contig2;CL604Contig1;CL7420Contig1;CL9385Contig1;CL9419Contig1;comp137716_c0_seq5_3;comp141801_c0_seq1_3;comp86481_c0_seq10_1;comp91805_c0_seq2_1
GO:1903507	biological_process	17	CL12070Contig1;CL14007Contig1;CL19030Contig1;CL24041Contig1;CL28515Contig1;CL29569Contig1;CL30660Contig1;CL33484Contig1;CL37756Contig1;CL41926Contig1;CL462Contig1;CL51997Contig1;CL52685Contig1;CL6156Contig1;CL8123Contig1;comp72076_c0_seq2_1;comp90874_c0_seq2_1
GO:0035024	biological_process	9	CL12070Contig1;CL1351Contig1;CL26327Contig1;CL3369Contig1;CL65575Contig1;CL8938Contig1;CL8938Contig2;CL9953Contig1;comp133074_c0_seq7_2
GO:0070307	biological_process	6	CL12072Contig1;CL3041Contig1;CL31625Contig1;CL893Contig1;comp145535_c0_seq9_3;comp93121_c0_seq20_1
GO:0030239	biological_process	15	CL12072Contig1;CL12585Contig1;CL1277Contig1;CL2191Contig2;CL2470Contig1;CL31336Contig1;CL31424Contig1;CL33171Contig1;comp118471_c0_seq2_3;comp141779_c1_seq2_3;comp145535_c0_seq9_3;comp76005_c0_seq1_1;comp91657_c0_seq3_1;comp93121_c0_seq20_1;comp93200_c0_seq2_1
GO:0051694	biological_process	3	CL12072Contig1;comp145535_c0_seq9_3;comp93121_c0_seq20_1
GO:0009968	biological_process	20	CL12075Contig1;CL13279Contig1;CL14618Contig1;CL1983Contig1;CL21988Contig1;CL25789Contig1;CL30756Contig1;CL31795Contig1;CL39727Contig1;CL40689Contig1;CL5036Contig1;CL56158Contig1;CL61693Contig1;CL63347Contig1;CL65369Contig1;CL7651Contig1;CL7959Contig1;comp121664_c0_seq1_2;comp144551_c1_seq7_3;comp72815_c0_seq1_1
GO:0008277	biological_process	23	CL12075Contig1;CL12390Contig1;CL12582Contig1;CL1372Contig1;CL1823Contig1;CL2391Contig1;CL26128Contig1;CL26Contig2;CL29259Contig1;CL30183Contig1;CL30706Contig1;CL3199Contig1;CL33815Contig1;CL40689Contig1;CL41394Contig1;CL485Contig1;CL52622Contig1;CL56535Contig1;CL63347Contig1;CL7077Contig1;CL862Contig2;comp143610_c0_seq10_3;comp82736_c2_seq1_1
GO:0071679	biological_process	1	CL12081Contig1
GO:0050919	biological_process	2	CL12081Contig1;CL54874Contig1
GO:0043410	biological_process	32	CL12081Contig1;CL17457Contig1;CL1901Contig1;CL1919Contig1;CL23057Contig1;CL26524Contig1;CL28835Contig1;CL28850Contig1;CL30220Contig1;CL30534Contig1;CL31562Contig1;CL32198Contig1;CL33261Contig1;CL34032Contig1;CL34063Contig1;CL34597Contig1;CL37524Contig1;CL43055Contig1;CL44330Contig1;CL46763Contig1;CL55214Contig1;CL63437Contig1;CL65575Contig1;CL66284Contig1;CL7241Contig1;CL7670Contig1;CL7670Contig2…
GO:0006261	biological_process	20	CL12082Contig1;CL13092Contig1;CL13149Contig1;CL1744Contig1;CL1744Contig3;CL2188Contig2;CL23711Contig1;CL26099Contig1;CL26276Contig1;CL28574Contig1;CL30079Contig1;CL31719Contig1;CL34874Contig1;CL36462Contig1;CL38234Contig1;CL54006Contig1;CL62289Contig1;CL63006Contig1;CL6364Contig1;comp101166_c0_seq1_2
GO:0006302	biological_process	50	CL12082Contig1;CL12761Contig1;CL12948Contig1;CL14930Contig1;CL1581Contig1;CL1581Contig2;CL2016Contig1;CL20562Contig1;CL2188Contig2;CL220Contig1;CL22578Contig1;CL27116Contig1;CL27520Contig1;CL29438Contig1;CL30669Contig1;CL31799Contig1;CL31905Contig1;CL32507Contig1;CL33218Contig1;CL34213Contig1;CL34438Contig1;CL34439Contig1;CL34915Contig1;CL34930Contig1;CL35100Contig1;CL4088Contig1;CL4088Contig2;CL…
GO:0097681	biological_process	2	CL12082Contig1;CL2188Contig2
GO:2000042	biological_process	3	CL12082Contig1;CL12293Contig1;CL2188Contig2
GO:0016446	biological_process	8	CL12082Contig1;CL1586Contig1;CL2188Contig2;CL47432Contig1;CL6364Contig1;CL7941Contig1;CL7941Contig2;comp145060_c0_seq1_3
GO:0007034	biological_process	15	CL1208Contig1;CL13708Contig1;CL13842Contig1;CL1Contig456;CL20618Contig1;CL23954Contig1;CL31184Contig1;CL34622Contig1;CL39457Contig1;CL41237Contig1;CL43560Contig1;CL58504Contig1;CL63826Contig1;CL65772Contig1;comp143746_c4_seq1_3
GO:0045943	biological_process	10	CL12104Contig1;CL24784Contig1;CL27560Contig1;CL33016Contig1;CL35241Contig1;CL36644Contig1;CL42762Contig1;CL47456Contig1;CL48721Contig1;comp115463_c1_seq1_2
GO:0000290	biological_process	8	CL12106Contig1;CL2772Contig1;CL2772Contig2;CL32628Contig1;CL33641Contig1;CL3894Contig1;CL4118Contig2;CL8921Contig1
GO:0071044	biological_process	6	CL12106Contig1;CL34566Contig1;CL34927Contig1;CL3894Contig1;CL40142Contig1;CL54687Contig1
GO:0006402	biological_process	6	CL12106Contig1;CL1452Contig1;CL26897Contig1;CL33891Contig1;CL46489Contig1;CL5429Contig1
GO:0009083	biological_process	9	CL12110Contig1;CL21531Contig1;CL27208Contig1;CL32647Contig1;CL33955Contig1;CL34893Contig1;CL48004Contig1;CL49671Contig1;CL61262Contig1
GO:0033539	biological_process	28	CL12110Contig1;CL12423Contig1;CL12423Contig2;CL14318Contig1;CL1636Contig1;CL2218Contig1;CL26407Contig1;CL27719Contig1;CL28352Contig1;CL29175Contig1;CL31083Contig1;CL3257Contig1;CL3257Contig2;CL32958Contig1;CL34018Contig1;CL36407Contig1;CL39729Contig1;CL44777Contig1;CL53261Contig1;CL60207Contig1;CL64409Contig1;CL9343Contig1;CL9948Contig1;comp147959_c6_seq8_3;comp20906_c0_seq1_2;comp378_c0_seq1_1;c…
GO:0006552	biological_process	7	CL12110Contig1;CL31083Contig1;CL33233Contig1;CL38608Contig1;CL48004Contig1;CL49671Contig1;CL61262Contig1
GO:0010815	biological_process	9	CL12117Contig1;CL1239Contig1;CL19710Contig1;CL2091Contig1;CL21402Contig1;CL28832Contig1;comp122884_c1_seq16_2;comp128615_c0_seq2_2;comp92770_c0_seq6_1
GO:0008340	biological_process	37	CL12117Contig1;CL1239Contig1;CL12773Contig1;CL19710Contig1;CL1Contig209;CL2212Contig2;CL2535Contig1;CL26867Contig1;CL27412Contig1;CL29441Contig1;CL30558Contig1;CL30817Contig1;CL32287Contig1;CL33611Contig1;CL34797Contig1;CL38065Contig1;CL382Contig1;CL382Contig2;CL40869Contig1;CL43759Contig1;CL440Contig2;CL4591Contig1;CL52587Contig1;CL5579Contig1;CL6253Contig1;CL6356Contig1;CL65156Contig1;CL7858Con…
GO:0042447	biological_process	5	CL12117Contig1;CL1239Contig1;CL19710Contig1;comp122884_c1_seq16_2;comp92770_c0_seq6_1
GO:1901143	biological_process	5	CL12117Contig1;CL1239Contig1;CL19710Contig1;comp122884_c1_seq16_2;comp92770_c0_seq6_1
GO:1901142	biological_process	2	CL12117Contig1;CL8137Contig1
GO:0032461	biological_process	7	CL12117Contig1;CL1239Contig1;CL16768Contig1;CL19710Contig1;comp122884_c1_seq16_2;comp146046_c0_seq8_3;comp92770_c0_seq6_1
GO:0051291	biological_process	44	CL12117Contig1;CL1239Contig1;CL1523Contig1;CL1523Contig3;CL1531Contig1;CL19316Contig1;CL2094Contig1;CL2094Contig2;CL22907Contig1;CL26343Contig1;CL27787Contig1;CL29111Contig1;CL30232Contig1;CL30546Contig1;CL30780Contig1;CL31918Contig1;CL3220Contig1;CL33738Contig1;CL3628Contig2;CL41237Contig1;CL41484Contig1;CL42902Contig1;CL47931Contig1;CL50494Contig1;CL52115Contig1;CL52382Contig1;CL53491Contig1;CL…
GO:0051289	biological_process	45	CL12117Contig1;CL1239Contig1;CL14010Contig1;CL14031Contig1;CL14031Contig2;CL15976Contig1;CL1647Contig1;CL18840Contig1;CL1979Contig1;CL213Contig5;CL26092Contig1;CL27235Contig1;CL27870Contig1;CL28847Contig1;CL29009Contig1;CL29865Contig1;CL32338Contig1;CL33888Contig1;CL35363Contig1;CL36214Contig1;CL38075Contig1;CL3825Contig1;CL38495Contig1;CL39774Contig1;CL41170Contig1;CL4200Contig1;CL45734Contig1;C…
GO:0051603	biological_process	38	CL12117Contig1;CL1237Contig1;CL1239Contig1;CL1521Contig2;CL16549Contig1;CL16839Contig1;CL18146Contig1;CL19710Contig1;CL19795Contig1;CL241Contig1;CL241Contig3;CL26343Contig1;CL28903Contig1;CL29902Contig1;CL30949Contig1;CL32560Contig1;CL3325Contig1;CL3325Contig2;CL33850Contig1;CL33939Contig1;CL41247Contig1;CL44109Contig1;CL4642Contig1;CL50284Contig1;CL58246Contig1;CL59424Contig1;CL6905Contig1;CL690…
GO:0010992	biological_process	5	CL12117Contig1;CL1239Contig1;CL19710Contig1;comp122884_c1_seq16_2;comp92770_c0_seq6_1
GO:0042273	biological_process	12	CL12118Contig1;CL29616Contig1;CL30676Contig1;CL33261Contig1;CL34490Contig1;CL4330Contig1;CL48235Contig1;CL50216Contig1;CL9547Contig1;comp111029_c0_seq1_3;comp141523_c0_seq1_1;comp99073_c0_seq1_1
GO:0000055	biological_process	4	CL12118Contig1;CL31119Contig1;CL61315Contig1;comp141523_c0_seq1_1
GO:0019730	biological_process	25	CL12119Contig1;CL14027Contig1;CL20953Contig1;CL27150Contig1;CL28224Contig1;CL29173Contig1;CL31738Contig1;CL32016Contig1;CL34508Contig1;CL35246Contig1;CL39607Contig1;CL39669Contig1;CL46148Contig1;CL50069Contig1;CL554Contig2;CL6007Contig1;CL60985Contig1;CL65802Contig1;CL6624Contig1;CL6645Contig1;comp114194_c1_seq2_3;comp122698_c0_seq6_2;comp130960_c0_seq1_3;comp153436_c0_seq1_3;comp81353_c0_seq1_1
GO:0042832	biological_process	5	CL12119Contig1;CL12680Contig1;CL34654Contig1;CL59067Contig1;CL65695Contig1
GO:0030330	biological_process	8	CL12119Contig1;CL1Contig150;CL1Contig225;CL27061Contig1;CL33608Contig1;CL557Contig1;CL7348Contig1;comp133930_c0_seq7_2
GO:0002268	biological_process	1	CL12119Contig1
GO:0002467	biological_process	5	CL12119Contig1;CL29655Contig1;CL38739Contig1;CL7620Contig2;CL9953Contig1
GO:0002455	biological_process	1	CL12119Contig1
GO:0007249	biological_process	17	CL12119Contig1;CL12334Contig1;CL19059Contig1;CL25840Contig1;CL31046Contig1;CL40120Contig1;CL42926Contig1;CL44303Contig1;CL6061Contig1;CL61284Contig1;CL7954Contig2;CL7983Contig1;CL8018Contig1;comp146734_c0_seq3_3;comp153559_c0_seq1_3;comp60978_c0_seq1_1;comp82288_c0_seq1_1
GO:0042771	biological_process	12	CL12119Contig1;CL13464Contig1;CL22506Contig1;CL29890Contig1;CL31809Contig1;CL35006Contig1;CL36615Contig1;CL41170Contig1;CL43805Contig1;CL5917Contig1;CL65773Contig1;comp94818_c0_seq1_1
GO:0002315	biological_process	5	CL12119Contig1;CL1897Contig1;CL1897Contig2;CL4540Contig1;comp144834_c1_seq2_3
GO:0045415	biological_process	3	CL12119Contig1;CL18401Contig1;CL34880Contig1
GO:0042536	biological_process	2	CL12119Contig1;CL54455Contig1
GO:0032729	biological_process	4	CL12119Contig1;CL34654Contig1;CL3646Contig1;CL56535Contig1
GO:0045082	biological_process	1	CL12119Contig1
GO:0000060	biological_process	15	CL12119Contig1;CL12472Contig1;CL14541Contig1;CL1Contig279;CL26055Contig1;CL28387Contig1;CL3801Contig1;CL40970Contig1;CL43430Contig1;CL55539Contig1;CL64807Contig1;CL690Contig1;CL7485Contig1;CL8817Contig1;CL9953Contig1
GO:0051101	biological_process	2	CL12119Contig1;CL26453Contig1
GO:0042345	biological_process	1	CL12119Contig1
GO:0010225	biological_process	10	CL12119Contig1;CL32269Contig1;CL40284Contig1;CL4088Contig1;CL4088Contig2;CL42940Contig1;CL46980Contig1;comp165102_c0_seq1_1;comp198712_c0_seq1_3;comp77715_c0_seq1_1
GO:0045064	biological_process	1	CL12119Contig1
GO:0048239	biological_process	1	CL12121Contig1
GO:0032205	biological_process	3	CL12121Contig1;CL6117Contig1;CL61988Contig1
GO:0051092	biological_process	42	CL12121Contig1;CL12924Contig1;CL13995Contig1;CL1449Contig2;CL16839Contig1;CL1925Contig1;CL1938Contig2;CL2494Contig1;CL2494Contig2;CL2514Contig1;CL2797Contig1;CL2877Contig1;CL28885Contig1;CL29304Contig1;CL29701Contig1;CL29755Contig1;CL30314Contig1;CL30466Contig1;CL30749Contig1;CL33012Contig1;CL33109Contig1;CL33850Contig1;CL34335Contig1;CL35079Contig1;CL37864Contig1;CL38396Contig1;CL42926Contig1;CL…
GO:0033138	biological_process	18	CL12121Contig1;CL13941Contig1;CL17274Contig1;CL2275Contig1;CL234Contig2;CL234Contig3;CL2424Contig2;CL26524Contig1;CL33608Contig1;CL34458Contig1;CL41658Contig1;CL50899Contig1;CL6514Contig1;CL719Contig2;CL7507Contig1;CL7741Contig1;comp133501_c1_seq2_2;comp190620_c0_seq1_3
GO:1901985	biological_process	2	CL12121Contig1;CL8432Contig1
GO:0070198	biological_process	5	CL12121Contig1;CL28444Contig1;CL30704Contig1;CL6117Contig1;CL63335Contig1
GO:0010833	biological_process	4	CL12121Contig1;CL12543Contig1;CL30797Contig1;CL51778Contig1
GO:0006376	biological_process	15	CL1212Contig1;CL22315Contig1;CL34439Contig1;CL39295Contig1;CL41760Contig1;CL4190Contig1;CL4190Contig2;CL42798Contig1;CL44468Contig1;CL49Contig3;CL7773Contig1;CL9277Contig1;comp147821_c0_seq3_3;comp85435_c0_seq2_1;comp94200_c0_seq2_1
GO:0030969	biological_process	2	CL12148Contig1;comp124349_c0_seq9_2
GO:0002119	biological_process	10	CL12148Contig1;CL12664Contig1;CL22798Contig1;CL28661Contig1;CL37456Contig1;CL6458Contig1;CL787Contig1;comp124349_c0_seq9_2;comp130099_c0_seq1_3;comp138719_c1_seq9_3
GO:1902255	biological_process	3	CL12148Contig1;CL32075Contig1;comp124349_c0_seq9_2
GO:0006990	biological_process	3	CL12148Contig1;CL8432Contig1;comp124349_c0_seq9_2
GO:0035966	biological_process	2	CL12148Contig1;comp124349_c0_seq9_2
GO:0002218	biological_process	24	CL1214Contig1;CL1396Contig1;CL21921Contig1;CL2652Contig2;CL27194Contig1;CL27637Contig1;CL30987Contig1;CL3316Contig2;CL37226Contig1;CL4292Contig1;CL44303Contig1;CL45636Contig1;CL59587Contig1;CL6061Contig1;CL64201Contig1;CL7684Contig1;comp126036_c0_seq1_2;comp129146_c0_seq2_3;comp129765_c0_seq2_2;comp133285_c0_seq3_2;comp133719_c0_seq4_2;comp146486_c0_seq4_3;comp82288_c0_seq1_1;comp92835_c2_seq4_1
GO:0060179	biological_process	10	CL12158Contig1;CL13976Contig1;CL29171Contig1;CL32064Contig1;CL34376Contig1;CL41040Contig1;CL49315Contig1;CL52879Contig1;CL53093Contig1;CL65536Contig1
GO:0042438	biological_process	9	CL12158Contig1;CL13976Contig1;CL29171Contig1;CL30353Contig1;CL31808Contig1;CL49315Contig1;CL52879Contig1;CL64735Contig1;CL65536Contig1
GO:0097070	biological_process	3	CL12165Contig1;CL31395Contig1;CL7369Contig1
GO:0030728	biological_process	3	CL12165Contig1;CL31395Contig1;CL7369Contig1
GO:0007567	biological_process	3	CL12165Contig1;CL31395Contig1;CL7369Contig1
GO:0006693	biological_process	16	CL12165Contig1;CL14318Contig1;CL15446Contig1;CL2218Contig1;CL25522Contig1;CL28215Contig1;CL29431Contig1;CL31395Contig1;CL32Contig1;CL35198Contig1;CL62127Contig1;CL7369Contig1;comp121183_c2_seq1_2;comp141591_c0_seq3_3;comp147959_c6_seq8_3;comp94567_c3_seq3_1
GO:0070493	biological_process	5	CL12165Contig1;CL31395Contig1;CL6411Contig1;CL7369Contig1;comp98216_c0_seq1_1
GO:0007141	biological_process	7	CL12167Contig1;CL2016Contig1;CL21707Contig1;CL30607Contig1;CL47006Contig1;CL47245Contig1;CL54864Contig1
GO:0035093	biological_process	3	CL12167Contig1;CL13540Contig1;CL4298Contig1
GO:0046330	biological_process	26	CL12172Contig1;CL12575Contig1;CL13984Contig1;CL15531Contig1;CL17274Contig1;CL1901Contig1;CL2539Contig1;CL28882Contig1;CL29615Contig1;CL29916Contig1;CL3041Contig1;CL30698Contig1;CL30706Contig1;CL33261Contig1;CL38396Contig1;CL44672Contig1;CL4540Contig1;CL5293Contig1;CL59197Contig1;CL63437Contig1;CL6Contig10;CL7109Contig1;comp125803_c0_seq6_2;comp128504_c0_seq1_3;comp144431_c0_seq5_3;comp78778_c0_se…
GO:0001525	biological_process	93	CL12175Contig1;CL14110Contig1;CL1597Contig1;CL15997Contig1;CL1778Contig1;CL1901Contig1;CL1933Contig1;CL1Contig555;CL22614Contig1;CL2316Contig1;CL2540Contig1;CL26343Contig1;CL26576Contig1;CL27119Contig1;CL27140Contig1;CL27419Contig1;CL27466Contig1;CL27Contig2;CL28508Contig1;CL28595Contig1;CL2864Contig1;CL287Contig4;CL28905Contig1;CL30325Contig1;CL30403Contig1;CL30955Contig1;CL3169Contig1;CL31918Co…
GO:0035441	biological_process	3	CL12175Contig1;CL7411Contig1;comp94798_c0_seq2_1
GO:0006325	biological_process	49	CL12175Contig1;CL13875Contig1;CL14035Contig1;CL1583Contig1;CL1782Contig2;CL1932Contig1;CL1Contig193;CL26403Contig1;CL27768Contig1;CL28838Contig1;CL29035Contig1;CL29240Contig1;CL2948Contig1;CL31000Contig1;CL32032Contig1;CL3234Contig1;CL32959Contig1;CL33046Contig1;CL33627Contig1;CL33768Contig1;CL34437Contig1;CL34607Contig1;CL34900Contig1;CL35006Contig1;CL35084Contig1;CL37975Contig1;CL3934Contig1;CL…
GO:0060977	biological_process	3	CL12175Contig1;CL7411Contig1;comp94798_c0_seq2_1
GO:0060669	biological_process	11	CL12175Contig1;CL22393Contig1;CL37022Contig1;CL51883Contig1;CL59847Contig1;CL7411Contig1;CL9151Contig1;comp134357_c0_seq1_2;comp141352_c0_seq1_3;comp146224_c1_seq1_3;comp94798_c0_seq2_1
GO:0097676	biological_process	6	CL12175Contig1;CL13402Contig1;CL27250Contig1;CL49208Contig1;CL7411Contig1;comp94798_c0_seq2_1
GO:0097198	biological_process	3	CL12175Contig1;CL7411Contig1;comp94798_c0_seq2_1
GO:0048332	biological_process	3	CL12175Contig1;CL7411Contig1;comp94798_c0_seq2_1
GO:0006298	biological_process	13	CL12175Contig1;CL20616Contig1;CL28726Contig1;CL29641Contig1;CL32146Contig1;CL35697Contig1;CL57075Contig1;CL58374Contig1;CL63756Contig1;CL7411Contig1;CL7941Contig1;CL7941Contig2;comp94798_c0_seq2_1
GO:0001763	biological_process	4	CL12175Contig1;CL56669Contig1;CL7411Contig1;comp94798_c0_seq2_1
GO:0001843	biological_process	46	CL12175Contig1;CL12464Contig1;CL12614Contig1;CL12777Contig1;CL13068Contig1;CL14479Contig1;CL1531Contig1;CL1863Contig1;CL1Contig236;CL1Contig321;CL2145Contig1;CL25790Contig1;CL2745Contig2;CL28319Contig1;CL28365Contig1;CL29929Contig1;CL30499Contig1;CL32686Contig1;CL34526Contig1;CL34618Contig1;CL35016Contig1;CL39Contig4;CL40792Contig1;CL42443Contig1;CL42926Contig1;CL44288Contig1;CL4512Contig2;CL4514…
GO:0034728	biological_process	3	CL12175Contig1;CL7411Contig1;comp94798_c0_seq2_1
GO:0060039	biological_process	5	CL12175Contig1;CL32773Contig1;CL34063Contig1;CL7411Contig1;comp94798_c0_seq2_1
GO:0010793	biological_process	5	CL12175Contig1;CL29787Contig1;CL7411Contig1;CL7792Contig1;comp94798_c0_seq2_1
GO:0048864	biological_process	7	CL12175Contig1;CL23057Contig1;CL2982Contig1;CL7411Contig1;CL8500Contig1;comp125576_c0_seq5_2;comp94798_c0_seq2_1
GO:0006368	biological_process	30	CL12175Contig1;CL12204Contig1;CL13342Contig1;CL23285Contig1;CL26919Contig1;CL27296Contig1;CL2855Contig1;CL29177Contig1;CL30398Contig1;CL30511Contig1;CL30674Contig1;CL30962Contig1;CL32407Contig1;CL32856Contig1;CL3553Contig1;CL38Contig5;CL38Contig9;CL4772Contig1;CL50987Contig1;CL54084Contig1;CL5Contig1;CL7037Contig1;CL7411Contig1;CL811Contig2;CL924Contig2;comp133390_c0_seq1_1;comp139516_c0_seq1_3;c…
GO:0010923	biological_process	44	CL12178Contig1;CL12558Contig1;CL12796Contig1;CL1294Contig1;CL1305Contig1;CL1305Contig2;CL13987Contig1;CL1555Contig1;CL2451Contig1;CL25202Contig1;CL261Contig1;CL27485Contig1;CL28840Contig1;CL30511Contig1;CL31420Contig1;CL32981Contig1;CL33099Contig1;CL33898Contig1;CL35844Contig1;CL38070Contig1;CL39578Contig1;CL42016Contig1;CL4237Contig1;CL423Contig1;CL44595Contig1;CL46994Contig1;CL4903Contig1;CL500…
GO:0055074	biological_process	8	CL12185Contig1;CL25385Contig1;CL26627Contig1;CL30446Contig1;CL35394Contig1;CL5080Contig1;CL53000Contig1;CL7012Contig1
GO:0009987	biological_process	6	CL12188Contig1;CL15514Contig1;CL17260Contig1;CL32768Contig1;comp132803_c0_seq2_3;comp185495_c0_seq1_3
GO:0071549	biological_process	8	CL12188Contig1;CL1339Contig1;CL14450Contig1;CL15514Contig1;CL32325Contig1;CL33967Contig1;CL7040Contig1;comp132803_c0_seq2_3
GO:0071347	biological_process	20	CL12188Contig1;CL12205Contig1;CL15514Contig1;CL1901Contig1;CL1957Contig1;CL31106Contig1;CL33334Contig1;CL34535Contig1;CL42912Contig1;CL44303Contig1;CL44968Contig1;CL4642Contig1;CL6061Contig1;CL62820Contig1;CL7831Contig1;comp125803_c0_seq6_2;comp125963_c0_seq1_1;comp132803_c0_seq2_3;comp78778_c0_seq18_1;comp82288_c0_seq1_1
GO:0006306	biological_process	13	CL12188Contig1;CL15514Contig1;CL165Contig3;CL27057Contig1;CL3289Contig1;CL34194Contig1;CL34437Contig1;CL39973Contig1;CL50578Contig1;CL53029Contig1;CL557Contig1;CL60312Contig1;comp132803_c0_seq2_3
GO:0048706	biological_process	12	CL12188Contig1;CL12464Contig1;CL15514Contig1;CL1989Contig1;CL28509Contig1;CL40792Contig1;CL4968Contig1;CL60961Contig1;CL6418Contig1;CL64619Contig1;comp132803_c0_seq2_3;comp45445_c0_seq1_3
GO:0048704	biological_process	15	CL12188Contig1;CL15514Contig1;CL19786Contig1;CL20562Contig1;CL25753Contig1;CL27057Contig1;CL30016Contig1;CL30499Contig1;CL32836Contig1;CL33322Contig1;CL37527Contig1;CL44956Contig1;CL935Contig1;CL935Contig2;comp132803_c0_seq2_3
GO:0061484	biological_process	7	CL12188Contig1;CL15514Contig1;CL2298Contig1;CL27306Contig1;CL2887Contig1;CL50411Contig1;comp132803_c0_seq2_3
GO:0016574	biological_process	15	CL12188Contig1;CL13729Contig1;CL15514Contig1;CL27057Contig1;CL28915Contig1;CL29714Contig1;CL30295Contig1;CL32500Contig1;CL33012Contig1;CL33748Contig1;CL35060Contig1;CL4514Contig2;CL56623Contig1;comp132803_c0_seq2_3;comp133279_c0_seq1_2
GO:0006959	biological_process	16	CL12188Contig1;CL13713Contig1;CL13991Contig1;CL15514Contig1;CL1Contig262;CL27057Contig1;CL4731Contig1;CL6946Contig1;CL8727Contig1;comp116904_c0_seq1_2;comp118122_c0_seq2_2;comp129291_c0_seq12_2;comp132803_c0_seq2_3;comp56815_c0_seq1_1;comp89304_c0_seq3_1;comp91100_c5_seq3_1
GO:0001701	biological_process	91	CL12188Contig1;CL12389Contig1;CL135Contig2;CL14110Contig1;CL15081Contig1;CL15514Contig1;CL161Contig3;CL161Contig4;CL165Contig3;CL16726Contig1;CL16Contig6;CL17340Contig1;CL1863Contig1;CL19792Contig1;CL20246Contig1;CL2189Contig1;CL2515Contig1;CL26047Contig1;CL26266Contig1;CL26971Contig1;CL27057Contig1;CL27306Contig1;CL2745Contig2;CL27637Contig1;CL28140Contig1;CL28319Contig1;CL2887Contig1;CL2978Cont…
GO:2001234	biological_process	15	CL12188Contig1;CL12262Contig1;CL1414Contig1;CL15514Contig1;CL16376Contig1;CL16768Contig1;CL27057Contig1;CL27412Contig1;CL29293Contig1;CL52812Contig1;CL60184Contig1;CL6813Contig1;comp132803_c0_seq2_3;comp146046_c0_seq8_3;comp185495_c0_seq1_3
GO:0030890	biological_process	10	CL12188Contig1;CL15514Contig1;CL172Contig1;CL23057Contig1;CL27057Contig1;CL33608Contig1;CL34161Contig1;CL57124Contig1;CL9953Contig1;comp132803_c0_seq2_3
GO:0033092	biological_process	4	CL12188Contig1;CL15514Contig1;CL27057Contig1;comp132803_c0_seq2_3
GO:0021903	biological_process	4	CL12188Contig1;CL15514Contig1;CL27057Contig1;comp132803_c0_seq2_3
GO:0048103	biological_process	9	CL12188Contig1;CL15514Contig1;CL1Contig262;CL27057Contig1;CL5429Contig1;CL6946Contig1;comp129291_c0_seq12_2;comp132803_c0_seq2_3;comp91100_c5_seq3_1
GO:0070179	biological_process	2	CL12189Contig1;comp126191_c0_seq2_2
GO:0006563	biological_process	9	CL12189Contig1;CL13696Contig1;CL1Contig498;CL57028Contig1;CL61487Contig1;CL6641Contig1;CL7359Contig1;comp126191_c0_seq2_2;comp130469_c0_seq2_2
GO:0018249	biological_process	1	CL12189Contig1
GO:0060349	biological_process	8	CL12199Contig1;CL12972Contig1;CL19786Contig1;CL27704Contig1;CL32075Contig1;CL37406Contig1;CL893Contig1;comp89795_c0_seq2_1
GO:0002063	biological_process	14	CL12199Contig1;CL12700Contig1;CL15685Contig1;CL28284Contig1;CL29248Contig1;CL32842Contig1;CL34309Contig1;CL47456Contig1;CL51873Contig1;CL55429Contig1;CL6513Contig1;CL6620Contig1;CL935Contig1;CL935Contig2
GO:0030206	biological_process	20	CL12199Contig1;CL15469Contig1;CL15685Contig1;CL21521Contig1;CL23525Contig1;CL28094Contig1;CL28284Contig1;CL29248Contig1;CL32842Contig1;CL3978Contig1;CL41315Contig1;CL51873Contig1;CL55429Contig1;CL57195Contig1;CL58032Contig1;CL62742Contig1;CL6513Contig1;CL6620Contig1;CL7054Contig1;CL7524Contig2
GO:0030279	biological_process	10	CL12199Contig1;CL28205Contig1;CL34009Contig1;CL34104Contig1;CL4034Contig1;CL4512Contig1;CL51Contig2;CL868Contig2;comp147720_c0_seq2_3;comp147914_c0_seq2_3
GO:0009954	biological_process	17	CL12199Contig1;CL1897Contig1;CL1897Contig2;CL28205Contig1;CL3336Contig1;CL34009Contig1;CL34104Contig1;CL37406Contig1;CL4034Contig1;CL41170Contig1;CL4512Contig1;CL51Contig2;CL54540Contig1;CL868Contig2;comp147720_c0_seq2_3;comp147914_c0_seq2_3;comp185495_c0_seq1_3
GO:0031667	biological_process	13	CL12199Contig1;CL213Contig5;CL27934Contig1;CL28319Contig1;CL28863Contig1;CL29969Contig1;CL34194Contig1;CL35217Contig1;CL5473Contig1;CL55723Contig1;CL5829Contig1;comp104517_c0_seq3_2;comp119186_c0_seq3_2
GO:0051967	biological_process	10	CL12203Contig1;CL17638Contig1;CL24475Contig1;CL25739Contig1;CL2Contig17;CL3352Contig1;CL442Contig2;CL51736Contig1;CL6761Contig1;CL6861Contig1
GO:0051457	biological_process	14	CL12204Contig1;CL14479Contig1;CL28220Contig1;CL32327Contig1;CL35510Contig1;CL5018Contig1;CL60719Contig1;CL6183Contig1;CL6233Contig1;CL6233Contig2;CL944Contig1;comp81184_c0_seq1_1;comp89306_c0_seq2_1;comp94818_c0_seq1_1
GO:0043433	biological_process	22	CL12204Contig1;CL12472Contig1;CL12777Contig1;CL1716Contig2;CL1863Contig1;CL1Contig288;CL26266Contig1;CL29037Contig1;CL2941Contig1;CL29781Contig1;CL32052Contig1;CL33032Contig1;CL34326Contig1;CL35006Contig1;CL35394Contig1;CL4039Contig2;CL43055Contig1;CL4380Contig1;CL5080Contig1;CL7957Contig1;CL922Contig1;comp130723_c0_seq10_2
GO:0006367	biological_process	57	CL12204Contig1;CL12705Contig1;CL13342Contig1;CL13980Contig1;CL14547Contig1;CL14986Contig1;CL16448Contig1;CL19357Contig1;CL22393Contig1;CL23285Contig1;CL26453Contig1;CL26788Contig1;CL28339Contig1;CL305Contig1;CL30674Contig1;CL30722Contig1;CL30870Contig1;CL31830Contig1;CL33112Contig1;CL33145Contig1;CL33803Contig1;CL33885Contig1;CL34729Contig1;CL3539Contig1;CL35859Contig1;CL36214Contig1;CL37022Conti…
GO:0035458	biological_process	7	CL12205Contig1;CL21921Contig1;CL31975Contig1;CL32921Contig1;CL44979Contig1;CL45636Contig1;comp129146_c0_seq2_3
GO:0071346	biological_process	9	CL12205Contig1;CL26082Contig1;CL28218Contig1;CL3392Contig1;CL41754Contig1;CL7924Contig1;comp165123_c0_seq1_3;comp63065_c0_seq1_1;comp85233_c1_seq1_1
GO:0071222	biological_process	34	CL12205Contig1;CL1901Contig1;CL1957Contig1;CL26058Contig1;CL26312Contig1;CL27119Contig1;CL27288Contig1;CL27296Contig1;CL2811Contig1;CL2979Contig1;CL31106Contig1;CL33953Contig1;CL34654Contig1;CL35079Contig1;CL42926Contig1;CL44303Contig1;CL482Contig1;CL50190Contig1;CL5527Contig1;CL56535Contig1;CL6061Contig1;CL62546Contig1;CL66287Contig1;CL6953Contig1;CL7831Contig1;CL7954Contig2;CL8432Contig1;comp12…
GO:0071219	biological_process	4	CL12205Contig1;CL2249Contig1;CL3646Contig1;comp129986_c1_seq22_3
GO:0071393	biological_process	1	CL12205Contig1
GO:0006952	biological_process	60	CL12205Contig1;CL14027Contig1;CL15581Contig1;CL19030Contig1;CL19059Contig1;CL19976Contig1;CL20953Contig1;CL21056Contig1;CL23144Contig1;CL25221Contig1;CL28224Contig1;CL29173Contig1;CL2Contig24;CL31738Contig1;CL32016Contig1;CL34508Contig1;CL35246Contig1;CL35809Contig1;CL36955Contig1;CL37466Contig1;CL39607Contig1;CL39669Contig1;CL39894Contig1;CL40539Contig1;CL40669Contig1;CL40965Contig1;CL41726Conti…
GO:0045824	biological_process	7	CL12205Contig1;CL13100Contig1;CL13632Contig1;CL27909Contig1;CL5998Contig1;CL63932Contig1;comp144834_c1_seq2_3
GO:0032088	biological_process	43	CL12205Contig1;CL12617Contig1;CL15336Contig1;CL18401Contig1;CL1901Contig1;CL1957Contig1;CL25092Contig1;CL26058Contig1;CL27119Contig1;CL27500Contig1;CL27660Contig1;CL27758Contig1;CL31328Contig1;CL320Contig1;CL32Contig6;CL34335Contig1;CL34880Contig1;CL35006Contig1;CL38870Contig1;CL415Contig4;CL4245Contig1;CL4686Contig1;CL46994Contig1;CL4701Contig1;CL4748Contig1;CL5582Contig1;CL60407Contig1;CL60677C…
GO:0034136	biological_process	1	CL12205Contig1
GO:0034144	biological_process	5	CL12205Contig1;CL1901Contig1;CL6953Contig1;comp125803_c0_seq6_2;comp78778_c0_seq18_1
GO:0032480	biological_process	7	CL12205Contig1;CL27500Contig1;CL40032Contig1;CL5442Contig1;CL63932Contig1;CL8018Contig1;comp155398_c0_seq1_3
GO:0002760	biological_process	1	CL12205Contig1
GO:2000379	biological_process	17	CL12205Contig1;CL15531Contig1;CL27119Contig1;CL27787Contig1;CL27971Contig1;CL29615Contig1;CL31562Contig1;CL40526Contig1;CL4540Contig1;CL55170Contig1;CL5786Contig1;CL58492Contig1;CL59768Contig1;CL671Contig1;CL6985Contig1;comp86342_c0_seq1_1;comp91334_c0_seq2_1
GO:0072573	biological_process	2	CL12205Contig1;comp144834_c1_seq2_3
GO:0016999	biological_process	5	CL12207Contig1;CL28423Contig1;CL54881Contig1;CL5587Contig1;comp92552_c0_seq2_1
GO:0071732	biological_process	11	CL12207Contig1;CL28423Contig1;CL29550Contig1;CL29553Contig1;CL47187Contig1;CL54881Contig1;CL5587Contig1;CL58492Contig1;CL5946Contig1;CL671Contig1;comp92552_c0_seq2_1
GO:0050667	biological_process	10	CL12207Contig1;CL12834Contig1;CL28423Contig1;CL31010Contig1;CL43665Contig1;CL54881Contig1;CL5587Contig1;CL63181Contig1;comp126909_c1_seq2_3;comp92552_c0_seq2_1
GO:0043523	biological_process	37	CL12211Contig1;CL12211Contig2;CL12262Contig1;CL13093Contig1;CL16768Contig1;CL2103Contig1;CL22794Contig1;CL25948Contig1;CL26347Contig1;CL26475Contig1;CL28144Contig1;CL281Contig1;CL29293Contig1;CL29879Contig1;CL32805Contig1;CL34416Contig1;CL35308Contig1;CL36857Contig1;CL37070Contig1;CL41170Contig1;CL47005Contig1;CL5100Contig1;CL51292Contig1;CL5553Contig1;CL6288Contig1;CL63541Contig1;CL66304Contig1;…
GO:0045216	biological_process	11	CL12218Contig1;CL27731Contig1;CL32773Contig1;CL41761Contig1;CL4368Contig1;CL47846Contig1;CL48962Contig1;CL57014Contig1;CL58102Contig1;CL704Contig4;comp129754_c0_seq2_2
GO:0043009	biological_process	15	CL12218Contig1;CL1430Contig1;CL1430Contig2;CL25827Contig1;CL26273Contig1;CL34088Contig1;CL37184Contig1;CL406Contig1;CL4358Contig1;CL4551Contig1;CL47846Contig1;CL56947Contig1;CL6709Contig1;CL6709Contig2;CL6969Contig1
GO:0007163	biological_process	19	CL12218Contig1;CL1677Contig1;CL2102Contig1;CL27507Contig1;CL3110Contig1;CL34526Contig1;CL37468Contig1;CL3887Contig1;CL3987Contig1;CL4368Contig1;CL4569Contig1;CL47846Contig1;CL48962Contig1;CL516Contig2;CL51Contig5;CL58102Contig1;comp146146_c0_seq1_3;comp148542_c0_seq4_3;comp222950_c0_seq1_3
GO:0050680	biological_process	30	CL12218Contig1;CL12972Contig1;CL17358Contig1;CL1863Contig1;CL1901Contig1;CL1Contig236;CL1Contig321;CL27224Contig1;CL27296Contig1;CL28835Contig1;CL32934Contig1;CL33032Contig1;CL34261Contig1;CL35824Contig1;CL38836Contig1;CL39043Contig1;CL39Contig4;CL43116Contig1;CL4512Contig2;CL47846Contig1;CL5267Contig1;CL6282Contig1;CL6282Contig2;CL63922Contig1;CL6418Contig1;comp125803_c0_seq6_2;comp167422_c0_seq…
GO:2000346	biological_process	4	CL12218Contig1;CL45664Contig1;CL47846Contig1;CL65200Contig1
GO:2000178	biological_process	5	CL12218Contig1;CL15991Contig1;CL30229Contig1;CL47846Contig1;CL47931Contig1
GO:0010811	biological_process	17	CL12218Contig1;CL12771Contig1;CL14034Contig1;CL2647Contig1;CL29206Contig1;CL31382Contig1;CL3301Contig1;CL442Contig2;CL45837Contig1;CL47846Contig1;CL58492Contig1;CL6233Contig1;CL6233Contig2;CL671Contig1;CL6740Contig1;comp140126_c2_seq2_3;comp52660_c0_seq1_1
GO:0051894	biological_process	9	CL12218Contig1;CL1531Contig1;CL32773Contig1;CL41658Contig1;CL43648Contig1;CL47393Contig1;CL47846Contig1;CL8938Contig1;CL8938Contig2
GO:2001046	biological_process	10	CL12218Contig1;CL12979Contig1;CL1867Contig1;CL1Contig288;CL22615Contig1;CL4380Contig1;CL4673Contig1;CL47846Contig1;CL922Contig1;comp78997_c0_seq1_3
GO:1900026	biological_process	15	CL12218Contig1;CL1264Contig1;CL17274Contig1;CL1Contig288;CL29127Contig1;CL40997Contig1;CL43648Contig1;CL4380Contig1;CL47846Contig1;CL54874Contig1;CL65444Contig1;CL8938Contig1;CL8938Contig2;CL922Contig1;comp110701_c0_seq1_3
GO:0042423	biological_process	4	CL12221Contig1;CL13085Contig1;CL13995Contig1;CL4Contig16
GO:0043052	biological_process	3	CL12221Contig1;CL4854Contig1;comp148308_c1_seq1_3
GO:0007368	biological_process	35	CL12235Contig1;CL12807Contig1;CL13321Contig1;CL1897Contig1;CL1897Contig2;CL253Contig1;CL2747Contig1;CL3024Contig1;CL30527Contig1;CL30818Contig1;CL3158Contig1;CL32387Contig1;CL32657Contig1;CL33613Contig1;CL33680Contig1;CL33963Contig1;CL34261Contig1;CL35099Contig1;CL39043Contig1;CL39259Contig1;CL40792Contig1;CL43116Contig1;CL47409Contig1;CL50883Contig1;CL5593Contig1;CL64619Contig1;CL6643Contig1;CL6…
GO:0032402	biological_process	11	CL12235Contig1;CL14366Contig1;CL1Contig274;CL2674Contig1;CL32657Contig1;CL34371Contig1;CL3746Contig1;CL51105Contig1;CL53050Contig1;CL63626Contig1;comp123151_c0_seq3_2
GO:0001662	biological_process	24	CL12241Contig1;CL12253Contig1;CL13834Contig1;CL1876Contig1;CL2368Contig2;CL24475Contig1;CL25739Contig1;CL306Contig1;CL3090Contig1;CL3090Contig2;CL38181Contig1;CL442Contig2;CL50415Contig1;CL51736Contig1;CL54703Contig1;CL6134Contig1;CL62502Contig1;CL8504Contig1;comp123564_c0_seq1_1;comp12849_c0_seq1_1;comp153658_c0_seq1_1;comp219200_c0_seq1_3;comp37161_c0_seq1_3;comp42470_c0_seq1_3
GO:0007214	biological_process	17	CL12241Contig1;CL26009Contig1;CL32823Contig1;CL33948Contig1;CL36989Contig1;CL3810Contig1;CL45439Contig1;CL52382Contig1;CL57467Contig1;CL57786Contig1;CL59116Contig1;CL60869Contig1;CL64561Contig1;CL973Contig1;comp162945_c0_seq1_1;comp84873_c2_seq7_1;comp86892_c1_seq9_1
GO:0060119	biological_process	6	CL12241Contig1;CL33162Contig1;CL44531Contig1;CL45897Contig1;CL47346Contig1;CL57467Contig1
GO:0043542	biological_process	8	CL12253Contig1;CL1469Contig1;CL35580Contig1;CL63172Contig1;CL697Contig1;CL7348Contig1;CL8504Contig1;comp131163_c0_seq2_2
GO:0035641	biological_process	11	CL12253Contig1;CL15750Contig1;CL2212Contig2;CL33165Contig1;CL39862Contig1;CL4304Contig1;CL44574Contig1;CL50568Contig1;CL8504Contig1;comp130686_c0_seq8_2;comp94264_c0_seq4_1
GO:0010716	biological_process	2	CL12253Contig1;CL8504Contig1
GO:0036343	biological_process	2	CL12253Contig1;CL8504Contig1
GO:0033632	biological_process	2	CL12253Contig1;CL8504Contig1
GO:0001666	biological_process	75	CL12253Contig1;CL12298Contig1;CL13194Contig1;CL14057Contig1;CL15081Contig1;CL18757Contig1;CL21961Contig1;CL2284Contig1;CL24569Contig1;CL25584Contig1;CL26593Contig1;CL26685Contig1;CL2729Contig1;CL2762Contig1;CL27665Contig1;CL28508Contig1;CL29111Contig1;CL29781Contig1;CL30176Contig1;CL30325Contig1;CL30607Contig1;CL30760Contig1;CL30941Contig1;CL30955Contig1;CL32493Contig1;CL32651Contig1;CL32773Conti…
GO:0042110	biological_process	11	CL12253Contig1;CL13565Contig1;CL32773Contig1;CL3358Contig1;CL41689Contig1;CL42207Contig1;CL46217Contig1;CL64310Contig1;CL8504Contig1;CL875Contig1;comp153559_c0_seq1_3
GO:0009073	biological_process	8	CL12254Contig1;CL19632Contig1;CL4209Contig1;CL4209Contig2;CL43468Contig1;CL43927Contig1;comp47817_c0_seq1_3;comp98920_c0_seq2_3
GO:0009423	biological_process	6	CL12254Contig1;CL19632Contig1;CL4209Contig1;CL4209Contig2;comp47817_c0_seq1_3;comp98920_c0_seq2_3
GO:0033587	biological_process	1	CL12254Contig1
GO:0006400	biological_process	9	CL12256Contig1;CL27074Contig1;CL27993Contig1;CL28089Contig1;CL28854Contig1;CL54285Contig1;CL57015Contig1;CL59126Contig1;CL66250Contig1
GO:0016132	biological_process	9	CL12257Contig1;CL40944Contig1;CL4943Contig1;CL4943Contig2;CL54791Contig1;CL58434Contig1;CL9057Contig1;comp118860_c0_seq3_2;comp142755_c0_seq1_3
GO:0006695	biological_process	24	CL12257Contig1;CL22695Contig1;CL26940Contig1;CL28503Contig1;CL28765Contig1;CL30780Contig1;CL30903Contig1;CL31104Contig1;CL32238Contig1;CL33318Contig1;CL374Contig3;CL38298Contig1;CL4943Contig1;CL4943Contig2;CL54874Contig1;CL5764Contig2;CL57857Contig1;CL59713Contig1;CL65955Contig1;CL9057Contig1;comp118860_c0_seq3_2;comp130688_c0_seq1_2;comp142755_c0_seq1_3;comp89787_c0_seq1_1
GO:0021681	biological_process	3	CL12262Contig1;CL29293Contig1;CL6813Contig1
GO:0021702	biological_process	8	CL12262Contig1;CL1335Contig1;CL14Contig2;CL14Contig4;CL29293Contig1;CL33502Contig1;CL37633Contig1;CL6813Contig1
GO:0021680	biological_process	11	CL12262Contig1;CL18146Contig1;CL21845Contig1;CL28089Contig1;CL29293Contig1;CL33162Contig1;CL33319Contig1;CL44531Contig1;CL45897Contig1;CL47346Contig1;CL6813Contig1
GO:0002931	biological_process	8	CL12262Contig1;CL2762Contig1;CL29293Contig1;CL29550Contig1;CL33273Contig1;CL6813Contig1;comp125701_c0_seq2_2;comp98069_c0_seq1_1
GO:0016024	biological_process	9	CL12270Contig1;CL19953Contig1;CL26332Contig1;CL29409Contig1;CL32639Contig1;CL34145Contig1;CL35935Contig1;CL37268Contig1;CL4939Contig1
GO:0046339	biological_process	2	CL12270Contig1;CL60883Contig1
GO:0002071	biological_process	1	CL12270Contig1
GO:0007595	biological_process	11	CL12270Contig1;CL13751Contig1;CL21273Contig1;CL29016Contig1;CL31440Contig1;CL34314Contig1;CL46829Contig1;CL47456Contig1;CL54196Contig1;CL54495Contig1;CL58915Contig1
GO:0008610	biological_process	14	CL12270Contig1;CL135Contig1;CL279Contig1;CL30780Contig1;CL33169Contig1;CL34977Contig1;CL40464Contig1;CL52230Contig1;CL60713Contig1;comp110847_c0_seq1_1;comp130688_c0_seq1_2;comp231623_c0_seq1_3;comp89787_c0_seq1_1;comp93285_c1_seq4_1
GO:0006656	biological_process	10	CL12270Contig1;CL19720Contig1;CL33653Contig1;CL39488Contig1;CL44627Contig1;CL54874Contig1;CL58593Contig1;CL59895Contig1;CL61619Contig1;CL62196Contig1
GO:0040014	biological_process	16	CL12270Contig1;CL1318Contig2;CL22798Contig1;CL27883Contig1;CL28865Contig1;CL30704Contig1;CL32238Contig1;CL33575Contig1;CL36167Contig1;CL37456Contig1;CL37915Contig1;CL57317Contig1;CL6344Contig1;CL6514Contig1;CL7858Contig1;CL893Contig1
GO:0019432	biological_process	13	CL12270Contig1;CL12831Contig1;CL26290Contig1;CL26332Contig1;CL28331Contig1;CL29021Contig1;CL35935Contig1;CL37268Contig1;CL38250Contig1;CL4939Contig1;CL6110Contig1;CL64313Contig1;CL7724Contig1
GO:0006513	biological_process	24	CL12274Contig1;CL13751Contig1;CL16418Contig1;CL2114Contig1;CL2114Contig2;CL26409Contig1;CL28473Contig1;CL28915Contig1;CL3369Contig1;CL33746Contig1;CL33748Contig1;CL34829Contig1;CL34917Contig1;CL3718Contig1;CL40458Contig1;CL5093Contig1;CL58663Contig1;CL6758Contig1;CL7474Contig1;comp138494_c0_seq1_1;comp139827_c0_seq2_3;comp25847_c0_seq1_3;comp72200_c0_seq1_1;comp90615_c0_seq4_1
GO:0010506	biological_process	24	CL12274Contig1;CL16418Contig1;CL1816Contig1;CL25647Contig1;CL27061Contig1;CL27249Contig1;CL30593Contig1;CL32084Contig1;CL32486Contig1;CL32563Contig1;CL33145Contig1;CL34603Contig1;CL35667Contig1;CL40458Contig1;CL47280Contig1;CL5496Contig1;CL58441Contig1;CL59431Contig1;CL65011Contig1;CL7858Contig1;CL803Contig2;CL8432Contig1;CL9496Contig1;comp141226_c0_seq1_3
GO:0014066	biological_process	4	CL12274Contig1;CL15139Contig1;CL29540Contig1;CL31529Contig1
GO:0031146	biological_process	41	CL12274Contig1;CL12565Contig1;CL1262Contig1;CL13834Contig1;CL13896Contig1;CL154Contig6;CL22Contig9;CL26191Contig1;CL27979Contig1;CL28369Contig1;CL30094Contig1;CL3048Contig1;CL306Contig1;CL30832Contig1;CL31388Contig1;CL33182Contig1;CL33923Contig1;CL34411Contig1;CL34917Contig1;CL35937Contig1;CL36105Contig1;CL37485Contig1;CL39556Contig1;CL43460Contig1;CL45664Contig1;CL457Contig1;CL471Contig1;CL48290…
GO:0010588	biological_process	7	CL12277Contig1;CL12846Contig1;CL3076Contig1;CL3076Contig2;CL37064Contig1;CL39325Contig1;comp132700_c0_seq18_2
GO:0010222	biological_process	7	CL12277Contig1;CL12846Contig1;CL3076Contig1;CL3076Contig2;CL37064Contig1;CL40569Contig1;comp132700_c0_seq18_2
GO:0009305	biological_process	8	CL12285Contig1;CL12968Contig1;CL1435Contig2;CL32624Contig1;CL46144Contig1;CL5104Contig1;CL79Contig9;comp133966_c0_seq2_3
GO:0070682	biological_process	7	CL12286Contig1;CL27660Contig1;CL35053Contig1;CL46237Contig1;CL48176Contig1;CL9722Contig1;comp62551_c0_seq2_1
GO:0042593	biological_process	42	CL12289Contig1;CL12889Contig1;CL17533Contig1;CL1863Contig1;CL1Contig540;CL22519Contig1;CL25827Contig1;CL27934Contig1;CL2811Contig1;CL28847Contig1;CL28863Contig1;CL28865Contig1;CL29075Contig1;CL29347Contig1;CL30780Contig1;CL32463Contig1;CL34581Contig1;CL35242Contig1;CL35394Contig1;CL35655Contig1;CL36167Contig1;CL43281Contig1;CL4490Contig1;CL48845Contig1;CL49872Contig1;CL5080Contig1;CL54996Contig1;…
GO:0001964	biological_process	11	CL12289Contig1;CL12639Contig1;CL16418Contig1;CL35242Contig1;CL37637Contig1;CL40458Contig1;CL4365Contig1;CL43832Contig1;CL54536Contig1;CL801Contig1;CL801Contig2
GO:0050832	biological_process	42	CL12296Contig1;CL12775Contig1;CL14027Contig1;CL17364Contig1;CL19807Contig1;CL1Contig209;CL20953Contig1;CL23941Contig1;CL26128Contig1;CL26312Contig1;CL29173Contig1;CL30558Contig1;CL31738Contig1;CL3199Contig1;CL32016Contig1;CL3295Contig1;CL34508Contig1;CL35246Contig1;CL36432Contig1;CL39607Contig1;CL39669Contig1;CL41995Contig1;CL45346Contig1;CL4781Contig1;CL51945Contig1;CL58859Contig1;CL59586Contig1…
GO:0031669	biological_process	9	CL12298Contig1;CL30780Contig1;CL33406Contig1;CL33803Contig1;CL48845Contig1;CL49872Contig1;CL7603Contig1;comp130688_c0_seq1_2;comp89787_c0_seq1_1
GO:0034599	biological_process	39	CL12298Contig1;CL14067Contig1;CL1529Contig1;CL16396Contig1;CL2212Contig2;CL22276Contig1;CL2249Contig1;CL23677Contig1;CL24263Contig1;CL25948Contig1;CL26867Contig1;CL29378Contig1;CL30314Contig1;CL32238Contig1;CL32304Contig1;CL34439Contig1;CL34486Contig1;CL35407Contig1;CL35530Contig1;CL35747Contig1;CL37122Contig1;CL37864Contig1;CL3892Contig1;CL54486Contig1;CL55376Contig1;CL55533Contig1;CL60014Contig…
GO:0006662	biological_process	10	CL12298Contig1;CL18569Contig1;CL22276Contig1;CL35530Contig1;CL42937Contig1;CL48548Contig1;CL54202Contig1;CL61206Contig1;CL62947Contig1;comp190620_c0_seq1_3
GO:0009725	biological_process	28	CL12298Contig1;CL1339Contig1;CL13780Contig1;CL1865Contig1;CL27789Contig1;CL29940Contig1;CL29969Contig1;CL33138Contig1;CL35733Contig1;CL40015Contig1;CL42800Contig1;CL43682Contig1;CL4540Contig1;CL48075Contig1;CL53005Contig1;CL5473Contig1;CL59296Contig1;CL59713Contig1;CL6131Contig1;CL63870Contig1;CL65575Contig1;CL7290Contig1;CL7938Contig1;CL8014Contig1;CL8014Contig2;CL9581Contig1;comp104517_c0_seq3_…
GO:0000302	biological_process	8	CL12298Contig1;CL2729Contig1;CL32651Contig1;CL42912Contig1;CL44653Contig1;CL5147Contig1;comp107164_c0_seq1_1;comp76596_c0_seq1_3
GO:0000103	biological_process	8	CL12298Contig1;CL22276Contig1;CL29061Contig1;CL35530Contig1;CL40444Contig1;CL43694Contig1;CL54807Contig1;comp190620_c0_seq1_3
GO:0031297	biological_process	14	CL12301Contig1;CL18557Contig1;CL21415Contig1;CL2635Contig1;CL27250Contig1;CL28077Contig1;CL28644Contig1;CL3655Contig1;CL4088Contig1;CL4088Contig2;CL557Contig1;comp120884_c0_seq3_3;comp130461_c0_seq7_2;comp77715_c0_seq1_1
GO:0006006	biological_process	62	CL12303Contig1;CL18302Contig1;CL21648Contig1;CL2374Contig1;CL2374Contig2;CL24723Contig1;CL25866Contig1;CL26852Contig1;CL26961Contig1;CL27161Contig1;CL28039Contig1;CL28710Contig1;CL28894Contig1;CL29354Contig1;CL30804Contig1;CL30965Contig1;CL32238Contig1;CL32302Contig1;CL32939Contig1;CL332Contig2;CL3344Contig1;CL33607Contig1;CL33961Contig1;CL34926Contig1;CL36144Contig1;CL3960Contig1;CL42172Contig1;…
GO:0006996	biological_process	77	CL12322Contig1;CL12548Contig1;CL12871Contig1;CL12972Contig1;CL12978Contig1;CL13073Contig1;CL131Contig1;CL135Contig2;CL14986Contig1;CL16216Contig1;CL18090Contig1;CL1930Contig1;CL1984Contig1;CL1Contig49;CL1Contig563;CL20912Contig1;CL25743Contig1;CL26055Contig1;CL26201Contig1;CL26393Contig1;CL27485Contig1;CL28417Contig1;CL28784Contig1;CL29832Contig1;CL29837Contig1;CL30062Contig1;CL30828Contig1;CL315…
GO:0071260	biological_process	40	CL12334Contig1;CL15531Contig1;CL15970Contig1;CL2470Contig1;CL26343Contig1;CL26593Contig1;CL26775Contig1;CL27649Contig1;CL27939Contig1;CL29080Contig1;CL29421Contig1;CL29569Contig1;CL29615Contig1;CL31046Contig1;CL3177Contig1;CL32003Contig1;CL32052Contig1;CL35079Contig1;CL40120Contig1;CL44303Contig1;CL47259Contig1;CL4815Contig1;CL52027Contig1;CL55723Contig1;CL59424Contig1;CL6061Contig1;CL65922Contig…
GO:0016064	biological_process	5	CL12334Contig1;CL31046Contig1;CL35079Contig1;CL38396Contig1;CL40120Contig1
GO:0001774	biological_process	6	CL12334Contig1;CL26775Contig1;CL31046Contig1;CL35079Contig1;CL40120Contig1;comp139301_c0_seq1_3
GO:0045089	biological_process	8	CL12334Contig1;CL1946Contig2;CL2535Contig1;CL26439Contig1;CL31046Contig1;CL32721Contig1;CL33953Contig1;CL40120Contig1
GO:0045356	biological_process	5	CL12334Contig1;CL26775Contig1;CL31046Contig1;CL40120Contig1;comp139301_c0_seq1_3
GO:0045359	biological_process	5	CL12334Contig1;CL26775Contig1;CL31046Contig1;CL40120Contig1;comp139301_c0_seq1_3
GO:0045078	biological_process	6	CL12334Contig1;CL26775Contig1;CL31046Contig1;CL34326Contig1;CL40120Contig1;comp139301_c0_seq1_3
GO:0045416	biological_process	6	CL12334Contig1;CL26775Contig1;CL31046Contig1;CL40120Contig1;CL59895Contig1;comp139301_c0_seq1_3
GO:0001932	biological_process	32	CL12334Contig1;CL18738Contig1;CL19446Contig1;CL24030Contig1;CL26135Contig1;CL26327Contig1;CL26775Contig1;CL28205Contig1;CL30466Contig1;CL31046Contig1;CL33109Contig1;CL3371Contig1;CL34009Contig1;CL34104Contig1;CL35929Contig1;CL40120Contig1;CL4034Contig1;CL42447Contig1;CL4512Contig1;CL499Contig1;CL499Contig2;CL4Contig10;CL50794Contig1;CL51Contig2;CL53093Contig1;CL54874Contig1;CL868Contig2;comp13930…
GO:0034162	biological_process	13	CL12334Contig1;CL12687Contig1;CL26775Contig1;CL31046Contig1;CL31431Contig1;CL35523Contig1;CL40120Contig1;CL47557Contig1;CL7954Contig2;CL7983Contig1;CL8018Contig1;CL9630Contig1;comp117675_c0_seq3_2
GO:0003214	biological_process	5	CL1233Contig1;CL1233Contig2;CL30206Contig1;CL442Contig2;CL6946Contig1
GO:0003151	biological_process	15	CL1233Contig1;CL1233Contig2;CL12903Contig1;CL20562Contig1;CL25584Contig1;CL27704Contig1;CL2Contig32;CL32443Contig1;CL33322Contig1;CL442Contig2;CL44956Contig1;CL47931Contig1;CL48291Contig1;CL58492Contig1;CL671Contig1
GO:0022410	biological_process	9	CL12350Contig1;CL13292Contig1;CL29577Contig1;CL29635Contig1;CL30510Contig1;CL33987Contig1;CL40287Contig1;CL41766Contig1;CL6940Contig1
[truncated: 10,989 more rows]

## Sheet: Table S5
Supplementary Table S5. Summary of the KOG classifications of the assembled unigenes
[truncated: 26 more rows]

## Sheet: Table S6
Supplementary Table S6. Summary of the KEGG classifications of the assembled unigenes
[truncated: 343 more rows]
